# Supplementary material for: Awareness, utility and preferences of campus-based mental health services at tertiary institutions in Harare, Zimbabwe: A cross-sectional study
Source: PLOS Glob Public Health. 2026 May 6;6(5):e0005107. doi: 10.1371/journal.pgph.0005107 (PMC13148715; doi:10.1371/journal.pgph.0005107)
Supplement: S1 Data — (XLSX) [file pgph.0005107.s006.xlsx]

## Sheet: Varsity_MH_services_dataset_202
Gender	your_age	study_year	Faculty_choice	services_available	services_availableonline	services_availableface_to_face	services_availablecampus_psychologist	services_availablecampus_chaplain	services_availablemhs_provider	services_availableworkshops	services_availablesupport_groups	services_availablepeer_educators	services_availableawareness_campaigns	services_availablenone	Utilisation_since_enrollment	utilisation_past_year	Frequent_MH_Use	Recommendation_to_others	Future_MH_Use	P1_Mental_health_se_the_least_preferred	@_1st_choice	@_2nd_choice	@_3rd_choice	@_4th_choice	@_5th_choice	P2_Mental_health_se_the_least_preferred	@_1st_choice_001	@_2nd_choice_001	@_3rd_choice_001	@_4th_choice_001	P3_self_help_services	P4_Professional_preference	P4_Professional_preferencepsychologist	P4_Professional_preferencepsychiatrist	P4_Professional_preferencecounselor	P4_Professional_preferencesocial_worker	P4_Professional_preferencepeer_counselor	P4_Professional_preferencechaplain	P4_Professional_preferencedean_of_students	P4_Professional_preferencejanitor	P4_Professional_preferencetherapist	P4_Professional_preferenceother	service_provider_preferred	B1_Family_concerns	concern_of_weakness	embarrassed_or_ashamed	Concern_about_friends	other_students_perception	privacy_and_confidentiality
2	32	2	4	online	1	0	0	0	0	0	0	0	0	0	1	1	2	3	3		group_therapy_on_campus_services	group_therapy_off_campus_services	blended__individual_and_group_based__ser	individual_therapy_off_campus_services	individual_therapy_on_campus_services		mixed__physical_and_online	digital__online__treatment	in_person_on_campus_services	in_person_off_campus_services	0	therapist	0	0	0	0	0	0	0	0	1	0		2	2	3	3	1	1
1	25	2	3	peer_educators	0	0	0	0	0	0	0	1	0	0	1	1	3	2	5		individual_therapy_on_campus_services	individual_therapy_off_campus_services	group_therapy_off_campus_services	group_therapy_on_campus_services	blended__individual_and_group_based__ser		in_person_on_campus_services	in_person_off_campus_services	digital__online__treatment	mixed__physical_and_online	2	chaplain	0	0	0	0	0	1	0	0	0	0		4	3	4	2	3	3
1	24	4	2	face_to_face	0	1	0	0	0	0	0	0	0	0	0				1		individual_therapy_off_campus_services	group_therapy_on_campus_services	blended__individual_and_group_based__ser	group_therapy_off_campus_services	individual_therapy_on_campus_services		in_person_on_campus_services	in_person_off_campus_services	digital__online__treatment	mixed__physical_and_online	0	janitor psychologist psychiatrist counselor	1	1	1	0	0	0	0	1	0	0		2	3	1	3	2	2
1	21	1	6	face_to_face	0	1	0	0	0	0	0	0	0	0	1	1	3	2	1		individual_therapy_on_campus_services	individual_therapy_off_campus_services	group_therapy_on_campus_services	group_therapy_off_campus_services	blended__individual_and_group_based__ser		in_person_on_campus_services	in_person_off_campus_services	digital__online__treatment	mixed__physical_and_online	2	psychologist	1	0	0	0	0	0	0	0	0	0		3	3	3	3	3	3
1	25	3	2	face_to_face	0	1	0	0	0	0	0	0	0	0	1	1	3	2	3		group_therapy_on_campus_services	individual_therapy_off_campus_services	blended__individual_and_group_based__ser	group_therapy_off_campus_services	individual_therapy_on_campus_services		in_person_on_campus_services	in_person_off_campus_services	digital__online__treatment	mixed__physical_and_online	1	counselor	0	0	1	0	0	0	0	0	0	0		2	1	4	2	3	2
0	19	1	4	face_to_face	0	1	0	0	0	0	0	0	0	0	0				2		individual_therapy_on_campus_services	individual_therapy_off_campus_services	group_therapy_on_campus_services	group_therapy_off_campus_services	blended__individual_and_group_based__ser		in_person_on_campus_services	in_person_off_campus_services	digital__online__treatment	mixed__physical_and_online	0	therapist	0	0	0	0	0	0	0	0	1	0		1	1	1	2	2	2
0	28	1	2	face_to_face	0	1	0	0	0	0	0	0	0	0	0				5		group_therapy_on_campus_services	individual_therapy_on_campus_services	individual_therapy_off_campus_services	blended__individual_and_group_based__ser	group_therapy_off_campus_services		in_person_on_campus_services	digital__online__treatment	mixed__physical_and_online	in_person_off_campus_services	2	psychologist therapist counselor social_worker dean_of_students	1	0	1	1	0	0	1	0	1	0		3	1	1	1	2	2
0	19	1	9	campus_chaplain peer_educators	0	0	0	1	0	0	0	1	0	0	0				2		individual_therapy_off_campus_services	individual_therapy_on_campus_services	group_therapy_off_campus_services	blended__individual_and_group_based__ser	group_therapy_on_campus_services		digital__online__treatment	in_person_off_campus_services	mixed__physical_and_online	in_person_on_campus_services	2	social_worker therapist counselor	0	0	1	1	0	0	0	0	1	0		2	3	4	4	4	4
2	21	1	6	face_to_face	0	1	0	0	0	0	0	0	0	0	0				2		group_therapy_on_campus_services	individual_therapy_off_campus_services	group_therapy_off_campus_services	blended__individual_and_group_based__ser	individual_therapy_on_campus_services		in_person_on_campus_services	in_person_off_campus_services	digital__online__treatment	mixed__physical_and_online	1	psychologist	1	0	0	0	0	0	0	0	0	0		1	4	4	4	4	4
2	31	6	2	face_to_face campus_chaplain campus_psychologist workshops support_groups peer_educators awareness_campaigns	0	1	1	1	0	1	1	1	1	0	0				3		individual_therapy_on_campus_services	individual_therapy_off_campus_services	blended__individual_and_group_based__ser	group_therapy_on_campus_services	group_therapy_off_campus_services		in_person_on_campus_services	mixed__physical_and_online	digital__online__treatment	in_person_off_campus_services	2	psychologist psychiatrist counselor social_worker peer_counselor chaplain dean_of_students janitor therapist	1	1	1	1	1	1	1	1	1	0		1	3	3	3	4	4
2	22	2	10	online face_to_face mhs_provider	1	1	0	0	1	0	0	0	0	0	0				4		group_therapy_off_campus_services	individual_therapy_on_campus_services	blended__individual_and_group_based__ser	individual_therapy_off_campus_services	group_therapy_on_campus_services		in_person_on_campus_services	digital__online__treatment	in_person_off_campus_services	mixed__physical_and_online	2	psychologist counselor social_worker therapist chaplain	1	0	1	1	0	1	0	0	1	0		3	3	4	3	3	4
2	25	3	5	face_to_face workshops	0	1	0	0	0	1	0	0	0	0	1	0	2	4	4		blended__individual_and_group_based__ser	group_therapy_off_campus_services	group_therapy_on_campus_services	individual_therapy_off_campus_services	individual_therapy_on_campus_services		digital__online__treatment	in_person_off_campus_services	mixed__physical_and_online	in_person_on_campus_services	1	psychologist social_worker chaplain	1	0	0	1	0	1	0	0	0	0		3	3	4	3	3	4
2	25	4	2	online face_to_face support_groups	1	1	0	0	0	0	1	0	0	0	0				3		individual_therapy_on_campus_services	individual_therapy_off_campus_services	group_therapy_off_campus_services	group_therapy_on_campus_services	blended__individual_and_group_based__ser		in_person_on_campus_services	in_person_off_campus_services	digital__online__treatment	mixed__physical_and_online	0	psychologist	1	0	0	0	0	0	0	0	0	0		1	1	1	1	2	1
2	34	2	3	face_to_face	0	1	0	0	0	0	0	0	0	0	1	1	3	5	4		individual_therapy_off_campus_services	individual_therapy_on_campus_services	group_therapy_on_campus_services	group_therapy_off_campus_services	blended__individual_and_group_based__ser		digital__online__treatment	mixed__physical_and_online	in_person_off_campus_services	in_person_on_campus_services	1	psychologist counselor therapist	1	0	1	0	0	0	0	0	1	0		4	3	3	4	3	4
1	26	4	4	face_to_face mhs_provider	0	1	0	0	1	0	0	0	0	0	1	0	2	5	5		individual_therapy_on_campus_services	individual_therapy_off_campus_services	blended__individual_and_group_based__ser	group_therapy_on_campus_services	group_therapy_off_campus_services		in_person_on_campus_services	in_person_off_campus_services	digital__online__treatment	mixed__physical_and_online	2	psychologist counselor social_worker peer_counselor chaplain therapist	1	0	1	1	1	1	0	0	1	0		4	4	4	4	4	4
1	20	1	3	face_to_face	0	1	0	0	0	0	0	0	0	0	0				2		individual_therapy_off_campus_services	group_therapy_off_campus_services	blended__individual_and_group_based__ser	individual_therapy_on_campus_services	group_therapy_on_campus_services		mixed__physical_and_online	in_person_off_campus_services	in_person_on_campus_services	digital__online__treatment	1	therapist	0	0	0	0	0	0	0	0	1	0		2	3	3	3	4	4
1	21	2	4	peer_educators	0	0	0	0	0	0	0	1	0	0	0				2		blended__individual_and_group_based__ser	individual_therapy_off_campus_services	group_therapy_off_campus_services	individual_therapy_on_campus_services	group_therapy_on_campus_services		mixed__physical_and_online	in_person_on_campus_services	in_person_off_campus_services	digital__online__treatment	2	psychiatrist	0	1	0	0	0	0	0	0	0	0		3	3	4	2	4	4
1	23	4	3	none	0	0	0	0	0	0	0	0	0	1	0				3		individual_therapy_on_campus_services	group_therapy_on_campus_services	individual_therapy_off_campus_services	group_therapy_off_campus_services	blended__individual_and_group_based__ser		in_person_on_campus_services	in_person_off_campus_services	digital__online__treatment	mixed__physical_and_online	0	psychologist	1	0	0	0	0	0	0	0	0	0		2	1	1	1	1	3
1	21	2	12	peer_educators	0	0	0	0	0	0	0	1	0	0	0				3		blended__individual_and_group_based__ser	group_therapy_on_campus_services	individual_therapy_off_campus_services	group_therapy_off_campus_services	individual_therapy_on_campus_services		mixed__physical_and_online	in_person_on_campus_services	digital__online__treatment	in_person_off_campus_services	1	janitor	0	0	0	0	0	0	0	1	0	0		2	2	3	3	3	3
1	20	1	4	face_to_face	0	1	0	0	0	0	0	0	0	0	0				3		individual_therapy_on_campus_services	group_therapy_on_campus_services	blended__individual_and_group_based__ser	individual_therapy_off_campus_services	group_therapy_off_campus_services		in_person_on_campus_services	in_person_off_campus_services	mixed__physical_and_online	digital__online__treatment	1	psychologist counselor therapist	1	0	1	0	0	0	0	0	1	0		3	3	3	2	1	3
1	22	2	3	face_to_face	0	1	0	0	0	0	0	0	0	0	0				2		individual_therapy_on_campus_services	individual_therapy_off_campus_services	group_therapy_off_campus_services	blended__individual_and_group_based__ser	group_therapy_on_campus_services		digital__online__treatment	in_person_off_campus_services	mixed__physical_and_online	in_person_on_campus_services	1	chaplain	0	0	0	0	0	1	0	0	0	0		4	3	4	3	3	1
1	21	2	4	face_to_face	0	1	0	0	0	0	0	0	0	0	0				3		individual_therapy_off_campus_services	individual_therapy_on_campus_services	group_therapy_off_campus_services	blended__individual_and_group_based__ser	group_therapy_on_campus_services		in_person_off_campus_services	digital__online__treatment	mixed__physical_and_online	in_person_on_campus_services	0	psychologist counselor therapist	1	0	1	0	0	0	0	0	1	0		4	1	4	3	3	4
1	21	2	3	peer_educators	0	0	0	0	0	0	0	1	0	0	0				1		individual_therapy_on_campus_services	individual_therapy_off_campus_services	group_therapy_on_campus_services	group_therapy_off_campus_services	blended__individual_and_group_based__ser		in_person_on_campus_services	in_person_off_campus_services	digital__online__treatment	mixed__physical_and_online	1	peer_counselor	0	0	0	0	1	0	0	0	0	0		3	2	2	2	3	4
1	20	1	3	face_to_face	0	1	0	0	0	0	0	0	0	0	0				2		individual_therapy_on_campus_services	individual_therapy_off_campus_services	group_therapy_on_campus_services	group_therapy_off_campus_services	blended__individual_and_group_based__ser		in_person_on_campus_services	in_person_off_campus_services	digital__online__treatment	mixed__physical_and_online	1	therapist	0	0	0	0	0	0	0	0	1	0		3	3	3	3	3	3
1	24	2	4	campus_psychologist	0	0	1	0	0	0	0	0	0	0	1	1	2	5	5		individual_therapy_on_campus_services	individual_therapy_off_campus_services	group_therapy_on_campus_services	group_therapy_off_campus_services	blended__individual_and_group_based__ser		in_person_on_campus_services	in_person_off_campus_services	digital__online__treatment	mixed__physical_and_online	1	counselor	0	0	1	0	0	0	0	0	0	0		3	3	2	3	2	1
1	27	1	3	face_to_face	0	1	0	0	0	0	0	0	0	0	0				1		individual_therapy_on_campus_services	individual_therapy_off_campus_services	blended__individual_and_group_based__ser	group_therapy_off_campus_services	group_therapy_on_campus_services		in_person_off_campus_services	in_person_on_campus_services	mixed__physical_and_online	digital__online__treatment	0	therapist peer_counselor counselor	0	0	1	0	1	0	0	0	1	0		3	3	3	4	2	3
1	21	2	4	campus_chaplain online face_to_face awareness_campaigns	1	1	0	1	0	0	0	0	1	0	0				1		individual_therapy_off_campus_services	individual_therapy_on_campus_services	group_therapy_on_campus_services	blended__individual_and_group_based__ser	group_therapy_off_campus_services		in_person_on_campus_services	in_person_off_campus_services	mixed__physical_and_online	digital__online__treatment	0	psychologist counselor chaplain	1	0	1	0	0	1	0	0	0	0		1	1	1	1	1	3
1	20	2	4	none	0	0	0	0	0	0	0	0	0	1	0				1		individual_therapy_on_campus_services	individual_therapy_off_campus_services	group_therapy_on_campus_services	blended__individual_and_group_based__ser	group_therapy_off_campus_services		in_person_on_campus_services	in_person_off_campus_services	digital__online__treatment	mixed__physical_and_online	1	psychologist therapist psychiatrist	1	1	0	0	0	0	0	0	1	0		1	2	2	2	2	4
1	20	2	3	face_to_face campus_psychologist peer_educators	0	1	1	0	0	0	0	1	0	0	1	1	2	5	1		individual_therapy_on_campus_services	group_therapy_on_campus_services	blended__individual_and_group_based__ser	individual_therapy_off_campus_services	group_therapy_off_campus_services		in_person_on_campus_services	digital__online__treatment	mixed__physical_and_online	in_person_off_campus_services	1	psychologist counselor peer_counselor therapist	1	0	1	0	1	0	0	0	1	0		2	3	3	3	2	3
1	20	1	12	online	1	0	0	0	0	0	0	0	0	0	0				2		individual_therapy_off_campus_services	individual_therapy_on_campus_services	group_therapy_on_campus_services	group_therapy_off_campus_services	blended__individual_and_group_based__ser		in_person_off_campus_services	in_person_on_campus_services	digital__online__treatment	mixed__physical_and_online	2	psychologist counselor social_worker peer_counselor chaplain	1	0	1	1	1	1	0	0	0	0		3	3	3	3	3	3
1	22	1	3	support_groups	0	0	0	0	0	0	1	0	0	0	1	1	3	5	5		individual_therapy_on_campus_services	group_therapy_off_campus_services	individual_therapy_off_campus_services	blended__individual_and_group_based__ser	group_therapy_on_campus_services		in_person_off_campus_services	digital__online__treatment	in_person_on_campus_services	mixed__physical_and_online	2	social_worker	0	0	0	1	0	0	0	0	0	0		3	3	4	2	1	4
1	21	1	2	face_to_face	0	1	0	0	0	0	0	0	0	0	0				3		individual_therapy_on_campus_services	group_therapy_off_campus_services	group_therapy_on_campus_services	individual_therapy_off_campus_services	blended__individual_and_group_based__ser		mixed__physical_and_online	in_person_off_campus_services	digital__online__treatment	in_person_on_campus_services	2	chaplain	0	0	0	0	0	1	0	0	0	0		1	2	3	4	1	2
1	26	1	3	campus_chaplain workshops support_groups	0	0	0	1	0	1	1	0	0	0	0				2		individual_therapy_off_campus_services	individual_therapy_on_campus_services	group_therapy_off_campus_services	blended__individual_and_group_based__ser	group_therapy_on_campus_services		in_person_off_campus_services	digital__online__treatment	in_person_on_campus_services	mixed__physical_and_online	2	counselor	0	0	1	0	0	0	0	0	0	0		3	3	4	3	3	3
1	24	4	4	none	0	0	0	0	0	0	0	0	0	1	0				1		individual_therapy_on_campus_services	individual_therapy_off_campus_services	group_therapy_on_campus_services	group_therapy_off_campus_services	blended__individual_and_group_based__ser		in_person_on_campus_services	in_person_off_campus_services	digital__online__treatment	mixed__physical_and_online	1	counselor	0	0	1	0	0	0	0	0	0	0		2	3	2	2	2	3
1	20	1	4	campus_chaplain workshops support_groups peer_educators	0	0	0	1	0	1	1	1	0	0	1	1	2	4	4		group_therapy_on_campus_services	blended__individual_and_group_based__ser	individual_therapy_on_campus_services	individual_therapy_off_campus_services	group_therapy_off_campus_services		in_person_on_campus_services	in_person_off_campus_services	digital__online__treatment	mixed__physical_and_online	2	counselor	0	0	1	0	0	0	0	0	0	0		3	3	3	3	3	3
1	23	4	4	face_to_face	0	1	0	0	0	0	0	0	0	0	0				3		individual_therapy_on_campus_services	group_therapy_on_campus_services	blended__individual_and_group_based__ser	group_therapy_off_campus_services	individual_therapy_off_campus_services		in_person_on_campus_services	in_person_off_campus_services	digital__online__treatment	mixed__physical_and_online	2	counselor	0	0	1	0	0	0	0	0	0	0		3	3	2	3	3	3
1	23	4	9	face_to_face awareness_campaigns	0	1	0	0	0	0	0	0	1	0	0				3		individual_therapy_off_campus_services	individual_therapy_on_campus_services	group_therapy_off_campus_services	group_therapy_on_campus_services	blended__individual_and_group_based__ser		in_person_off_campus_services	digital__online__treatment	in_person_on_campus_services	mixed__physical_and_online	2	counselor psychologist psychiatrist peer_counselor therapist	1	1	1	0	1	0	0	0	1	0		3	3	3	4	3	4
1	21	2	3	face_to_face	0	1	0	0	0	0	0	0	0	0	0				3		individual_therapy_on_campus_services	group_therapy_on_campus_services	individual_therapy_off_campus_services	blended__individual_and_group_based__ser	group_therapy_off_campus_services		in_person_on_campus_services	in_person_off_campus_services	digital__online__treatment	mixed__physical_and_online	1	psychologist	1	0	0	0	0	0	0	0	0	0		1	3	1	2	3	4
1	19	2	3	mhs_provider campus_chaplain peer_educators awareness_campaigns	0	0	0	1	1	0	0	1	1	0	0				2		individual_therapy_off_campus_services	individual_therapy_on_campus_services	group_therapy_on_campus_services	group_therapy_off_campus_services	blended__individual_and_group_based__ser		in_person_on_campus_services	in_person_off_campus_services	digital__online__treatment	mixed__physical_and_online	0	social_worker chaplain dean_of_students therapist psychologist counselor	1	0	1	1	0	1	1	0	1	0		3	2	4	2	4	1
1	36	4	7	campus_chaplain	0	0	0	1	0	0	0	0	0	0	0				2		individual_therapy_on_campus_services	group_therapy_off_campus_services	individual_therapy_off_campus_services	blended__individual_and_group_based__ser	group_therapy_on_campus_services		in_person_off_campus_services	in_person_on_campus_services	digital__online__treatment	mixed__physical_and_online	2	social_worker	0	0	0	1	0	0	0	0	0	0		3	1	1	3	3	3
1	20	1	3	workshops	0	0	0	0	0	1	0	0	0	0	0				1		group_therapy_on_campus_services	group_therapy_off_campus_services	blended__individual_and_group_based__ser	individual_therapy_on_campus_services	individual_therapy_off_campus_services		in_person_off_campus_services	mixed__physical_and_online	digital__online__treatment	in_person_on_campus_services	1	therapist	0	0	0	0	0	0	0	0	1	0		3	4	3	3	2	1
1	20	2	3	face_to_face	0	1	0	0	0	0	0	0	0	0	1	1	3	4	3		individual_therapy_off_campus_services	individual_therapy_on_campus_services	group_therapy_off_campus_services	group_therapy_on_campus_services	blended__individual_and_group_based__ser		in_person_on_campus_services	in_person_off_campus_services	mixed__physical_and_online	digital__online__treatment	1	psychologist	1	0	0	0	0	0	0	0	0	0		3	4	3	3	3	3
1	19	1	4	face_to_face peer_educators	0	1	0	0	0	0	0	1	0	0	0				1		individual_therapy_off_campus_services	individual_therapy_on_campus_services	group_therapy_on_campus_services	blended__individual_and_group_based__ser	group_therapy_off_campus_services		in_person_off_campus_services	in_person_on_campus_services	digital__online__treatment	mixed__physical_and_online	1	psychologist	1	0	0	0	0	0	0	0	0	0		3	3	3	3	3	4
1	26	4	4	face_to_face campus_chaplain support_groups awareness_campaigns	0	1	0	1	0	0	1	0	1	0	1	0	1	5	4		individual_therapy_off_campus_services	group_therapy_on_campus_services	blended__individual_and_group_based__ser	individual_therapy_on_campus_services	group_therapy_off_campus_services		in_person_off_campus_services	digital__online__treatment	in_person_on_campus_services	mixed__physical_and_online	0	therapist dean_of_students counselor social_worker	0	0	1	1	0	0	1	0	1	0		3	2	2	2	2	2
1	21	2	4	face_to_face	0	1	0	0	0	0	0	0	0	0	0				1		individual_therapy_on_campus_services	individual_therapy_off_campus_services	blended__individual_and_group_based__ser	group_therapy_off_campus_services	group_therapy_on_campus_services		in_person_on_campus_services	in_person_off_campus_services	digital__online__treatment	mixed__physical_and_online	1	counselor psychologist peer_counselor therapist	1	0	1	0	1	0	0	0	1	0		1	1	1	1	1	4
1	25	4	3	face_to_face	0	1	0	0	0	0	0	0	0	0	1	0	2	4	5		individual_therapy_on_campus_services	group_therapy_on_campus_services	blended__individual_and_group_based__ser	group_therapy_off_campus_services	individual_therapy_off_campus_services		in_person_on_campus_services	mixed__physical_and_online	in_person_off_campus_services	digital__online__treatment	2	psychiatrist counselor therapist psychologist	1	1	1	0	0	0	0	0	1	0		2	4	3	4	4	4
1	26	2	4	face_to_face	0	1	0	0	0	0	0	0	0	0	1	0	2	3	4		group_therapy_off_campus_services	individual_therapy_on_campus_services	group_therapy_on_campus_services	individual_therapy_off_campus_services	blended__individual_and_group_based__ser		mixed__physical_and_online	in_person_on_campus_services	in_person_off_campus_services	digital__online__treatment	1	social_worker	0	0	0	1	0	0	0	0	0	0		3	3	4	3	4	1
1	23	2	4	none	0	0	0	0	0	0	0	0	0	1	0				2		group_therapy_off_campus_services	individual_therapy_on_campus_services	individual_therapy_off_campus_services	blended__individual_and_group_based__ser	group_therapy_on_campus_services		in_person_on_campus_services	in_person_off_campus_services	digital__online__treatment	mixed__physical_and_online	2	psychologist	1	0	0	0	0	0	0	0	0	0		3	3	1	3	4	4
1	22	2	3	online	1	0	0	0	0	0	0	0	0	0	0				1		group_therapy_off_campus_services	individual_therapy_on_campus_services	blended__individual_and_group_based__ser	individual_therapy_off_campus_services	group_therapy_on_campus_services		in_person_on_campus_services	in_person_off_campus_services	digital__online__treatment	mixed__physical_and_online	0	counselor psychologist therapist	1	0	1	0	0	0	0	0	1	0		1	1	2	4	3	1
1	20	1	3	campus_psychologist	0	0	1	0	0	0	0	0	0	0	0				4		individual_therapy_off_campus_services	individual_therapy_on_campus_services	group_therapy_off_campus_services	group_therapy_on_campus_services	blended__individual_and_group_based__ser		in_person_off_campus_services	in_person_on_campus_services	mixed__physical_and_online	digital__online__treatment	1	therapist psychologist	1	0	0	0	0	0	0	0	1	0		3	4	4	4	3	3
1	19	1	3	face_to_face peer_educators	0	1	0	0	0	0	0	1	0	0	0				2		group_therapy_off_campus_services	individual_therapy_off_campus_services	individual_therapy_on_campus_services	blended__individual_and_group_based__ser	group_therapy_on_campus_services		in_person_off_campus_services	in_person_on_campus_services	digital__online__treatment	mixed__physical_and_online	0	therapist psychologist psychiatrist	1	1	0	0	0	0	0	0	1	0		3	2	2	3	3	4
1	23	4	4	none	0	0	0	0	0	0	0	0	0	1	0				5		individual_therapy_on_campus_services	group_therapy_on_campus_services	blended__individual_and_group_based__ser	individual_therapy_off_campus_services	group_therapy_off_campus_services		in_person_on_campus_services	mixed__physical_and_online	in_person_off_campus_services	digital__online__treatment	1	psychologist counselor therapist peer_counselor	1	0	1	0	1	0	0	0	1	0		4	3	4	4	4	4
1	23	4	2	workshops	0	0	0	0	0	1	0	0	0	0	1	0	1	1	1		group_therapy_on_campus_services	group_therapy_off_campus_services	blended__individual_and_group_based__ser	individual_therapy_on_campus_services	individual_therapy_off_campus_services		in_person_off_campus_services	in_person_on_campus_services	digital__online__treatment	mixed__physical_and_online	2	psychiatrist counselor psychologist	1	1	1	0	0	0	0	0	0	0		4	4	1	2	1	1
1	23	2	6	workshops	0	0	0	0	0	1	0	0	0	0	0				1		individual_therapy_on_campus_services	individual_therapy_off_campus_services	group_therapy_on_campus_services	group_therapy_off_campus_services	blended__individual_and_group_based__ser		in_person_on_campus_services	in_person_off_campus_services	digital__online__treatment	mixed__physical_and_online	2	counselor social_worker	0	0	1	1	0	0	0	0	0	0		3	3	3	3	3	3
1	25	3	6	none	0	0	0	0	0	0	0	0	0	1	0				3		individual_therapy_off_campus_services	individual_therapy_on_campus_services	blended__individual_and_group_based__ser	group_therapy_off_campus_services	group_therapy_on_campus_services		in_person_on_campus_services	in_person_off_campus_services	digital__online__treatment	mixed__physical_and_online	1	counselor	0	0	1	0	0	0	0	0	0	0		3	3	4	3	3	1
1	19	1	12	face_to_face	0	1	0	0	0	0	0	0	0	0	0				4		individual_therapy_on_campus_services	individual_therapy_off_campus_services	group_therapy_on_campus_services	blended__individual_and_group_based__ser	group_therapy_off_campus_services		in_person_on_campus_services	in_person_off_campus_services	digital__online__treatment	mixed__physical_and_online	2	social_worker	0	0	0	1	0	0	0	0	0	0		3	1	3	4	2	1
1	23	1	8	face_to_face	0	1	0	0	0	0	0	0	0	0	0				3		individual_therapy_on_campus_services	individual_therapy_off_campus_services	group_therapy_off_campus_services	group_therapy_on_campus_services	blended__individual_and_group_based__ser		in_person_on_campus_services	in_person_off_campus_services	digital__online__treatment	mixed__physical_and_online	1	counselor	0	0	1	0	0	0	0	0	0	0		4	3	4	4	3	4
1	22	1	6	face_to_face	0	1	0	0	0	0	0	0	0	0	0				4		individual_therapy_off_campus_services	group_therapy_on_campus_services	blended__individual_and_group_based__ser	group_therapy_off_campus_services	individual_therapy_on_campus_services		digital__online__treatment	in_person_on_campus_services	mixed__physical_and_online	in_person_off_campus_services	2	psychologist	1	0	0	0	0	0	0	0	0	0		2	2	1	2	2	2
1	20	2	6	online	1	0	0	0	0	0	0	0	0	0	0				3		individual_therapy_on_campus_services	individual_therapy_off_campus_services	group_therapy_on_campus_services	group_therapy_off_campus_services	blended__individual_and_group_based__ser		mixed__physical_and_online	digital__online__treatment	in_person_off_campus_services	in_person_on_campus_services	2	chaplain counselor psychologist	1	0	1	0	0	1	0	0	0	0		3	3	2	3	3	3
1	21	1	2	peer_educators awareness_campaigns	0	0	0	0	0	0	0	1	1	0	0				2		individual_therapy_on_campus_services	blended__individual_and_group_based__ser	group_therapy_off_campus_services	individual_therapy_off_campus_services	group_therapy_on_campus_services		in_person_off_campus_services	mixed__physical_and_online	in_person_on_campus_services	digital__online__treatment	0	therapist	0	0	0	0	0	0	0	0	1	0		3	3	4	4	3	3
1	23	3	4	face_to_face campus_chaplain campus_psychologist	0	1	1	1	0	0	0	0	0	0	1	1	3	4	4		individual_therapy_off_campus_services	group_therapy_off_campus_services	blended__individual_and_group_based__ser	group_therapy_on_campus_services	individual_therapy_on_campus_services		in_person_on_campus_services	mixed__physical_and_online	digital__online__treatment	in_person_off_campus_services	2	therapist peer_counselor social_worker psychiatrist psychologist	1	1	0	1	1	0	0	0	1	0		3	2	2	2	3	2
1	21	1	6	face_to_face	0	1	0	0	0	0	0	0	0	0	1	1	4	5	4		individual_therapy_on_campus_services	group_therapy_on_campus_services	individual_therapy_off_campus_services	blended__individual_and_group_based__ser	group_therapy_off_campus_services		in_person_on_campus_services	mixed__physical_and_online	in_person_off_campus_services	digital__online__treatment	2	counselor	0	0	1	0	0	0	0	0	0	0		3	2	2	3	4	2
1	22	3	6	none	0	0	0	0	0	0	0	0	0	1	0				5		individual_therapy_on_campus_services	individual_therapy_off_campus_services	group_therapy_off_campus_services	group_therapy_on_campus_services	blended__individual_and_group_based__ser		in_person_on_campus_services	in_person_off_campus_services	digital__online__treatment	mixed__physical_and_online	2	psychiatrist	0	1	0	0	0	0	0	0	0	0		3	2	2	3	3	3
1	20	1	1	face_to_face	0	1	0	0	0	0	0	0	0	0	0				3		individual_therapy_on_campus_services	individual_therapy_off_campus_services	group_therapy_on_campus_services	blended__individual_and_group_based__ser	group_therapy_off_campus_services		in_person_off_campus_services	in_person_on_campus_services	digital__online__treatment	mixed__physical_and_online	1	therapist	0	0	0	0	0	0	0	0	1	0		3	1	1	1	1	1
1	22	1	6	none	0	0	0	0	0	0	0	0	0	1	0				1		individual_therapy_on_campus_services	group_therapy_on_campus_services	group_therapy_off_campus_services	blended__individual_and_group_based__ser	individual_therapy_off_campus_services		in_person_on_campus_services	in_person_off_campus_services	digital__online__treatment	mixed__physical_and_online	1	therapist	0	0	0	0	0	0	0	0	1	0		2	2	1	3	3	3
1	21	2	0	online	1	0	0	0	0	0	0	0	0	0	0				3		individual_therapy_on_campus_services	individual_therapy_off_campus_services	blended__individual_and_group_based__ser	group_therapy_off_campus_services	group_therapy_on_campus_services		mixed__physical_and_online	in_person_off_campus_services	digital__online__treatment	in_person_on_campus_services	0	therapist counselor psychiatrist psychologist	1	1	1	0	0	0	0	0	1	0		3	2	2	2	2	2
1	22	2	6	face_to_face	0	1	0	0	0	0	0	0	0	0	0				4		blended__individual_and_group_based__ser	individual_therapy_off_campus_services	group_therapy_off_campus_services	individual_therapy_on_campus_services	group_therapy_on_campus_services		mixed__physical_and_online	in_person_off_campus_services	in_person_on_campus_services	digital__online__treatment	1	peer_counselor counselor therapist psychologist social_worker	1	0	1	1	1	0	0	0	1	0		2	1	3	3	3	3
1	19	1	8	face_to_face	0	1	0	0	0	0	0	0	0	0	0				4		individual_therapy_on_campus_services	group_therapy_on_campus_services	group_therapy_off_campus_services	individual_therapy_off_campus_services	blended__individual_and_group_based__ser		in_person_on_campus_services	in_person_off_campus_services	digital__online__treatment	mixed__physical_and_online	0	therapist	0	0	0	0	0	0	0	0	1	0		3	3	1	3	3	1
1	20	2	6	none	0	0	0	0	0	0	0	0	0	1	0				1		individual_therapy_on_campus_services	individual_therapy_off_campus_services	group_therapy_on_campus_services	blended__individual_and_group_based__ser	group_therapy_off_campus_services		in_person_on_campus_services	digital__online__treatment	mixed__physical_and_online	in_person_off_campus_services	0	therapist	0	0	0	0	0	0	0	0	1	0		3	1	1	1	2	1
1	21	2	6	none	0	0	0	0	0	0	0	0	0	1	0				1		individual_therapy_on_campus_services	individual_therapy_off_campus_services	group_therapy_off_campus_services	group_therapy_on_campus_services	blended__individual_and_group_based__ser		in_person_on_campus_services	mixed__physical_and_online	in_person_off_campus_services	digital__online__treatment	0	therapist	0	0	0	0	0	0	0	0	1	0		3	3	1	1	1	3
1	19	1	12	none	0	0	0	0	0	0	0	0	0	1	0				4		individual_therapy_on_campus_services	blended__individual_and_group_based__ser	group_therapy_off_campus_services	individual_therapy_off_campus_services	group_therapy_on_campus_services		digital__online__treatment	mixed__physical_and_online	in_person_off_campus_services	in_person_on_campus_services	2	counselor therapist psychologist	1	0	1	0	0	0	0	0	1	0		3	2	2	2	2	3
1	25	2	6	campus_chaplain	0	0	0	1	0	0	0	0	0	0	0				1		individual_therapy_off_campus_services	group_therapy_off_campus_services	blended__individual_and_group_based__ser	individual_therapy_on_campus_services	group_therapy_on_campus_services		in_person_on_campus_services	in_person_off_campus_services	digital__online__treatment	mixed__physical_and_online	0	therapist	0	0	0	0	0	0	0	0	1	0		1	1	3	3	3	3
1	23	1	2	none	0	0	0	0	0	0	0	0	0	1	0				5		individual_therapy_on_campus_services	group_therapy_on_campus_services	individual_therapy_off_campus_services	blended__individual_and_group_based__ser	group_therapy_off_campus_services		in_person_on_campus_services	in_person_off_campus_services	mixed__physical_and_online	digital__online__treatment	2	psychologist counselor peer_counselor therapist	1	0	1	0	1	0	0	0	1	0		1	1	1	1	1	3
1	20	1	2	face_to_face	0	1	0	0	0	0	0	0	0	0	0				4		individual_therapy_on_campus_services	individual_therapy_off_campus_services	group_therapy_on_campus_services	group_therapy_off_campus_services	blended__individual_and_group_based__ser		in_person_on_campus_services	in_person_off_campus_services	digital__online__treatment	mixed__physical_and_online	1	counselor therapist psychologist	1	0	1	0	0	0	0	0	1	0		2	2	3	2	2	3
1	20	1	6	none	0	0	0	0	0	0	0	0	0	1	0				3		individual_therapy_on_campus_services	individual_therapy_off_campus_services	group_therapy_on_campus_services	group_therapy_off_campus_services	blended__individual_and_group_based__ser		in_person_on_campus_services	in_person_off_campus_services	digital__online__treatment	mixed__physical_and_online	1	therapist	0	0	0	0	0	0	0	0	1	0		3	3	3	2	4	3
1	18	1	8	peer_educators	0	0	0	0	0	0	0	1	0	0	0				4		individual_therapy_on_campus_services	individual_therapy_off_campus_services	group_therapy_on_campus_services	group_therapy_off_campus_services	blended__individual_and_group_based__ser		in_person_on_campus_services	digital__online__treatment	mixed__physical_and_online	in_person_off_campus_services	2	therapist	0	0	0	0	0	0	0	0	1	0		2	2	3	2	2	3
1	22	2	6	none	0	0	0	0	0	0	0	0	0	1	0				2		individual_therapy_off_campus_services	individual_therapy_on_campus_services	group_therapy_off_campus_services	group_therapy_on_campus_services	blended__individual_and_group_based__ser		in_person_on_campus_services	in_person_off_campus_services	digital__online__treatment	mixed__physical_and_online	2	psychologist counselor chaplain	1	0	1	0	0	1	0	0	0	0		4	1	1	1	1	4
1	21	4	6	campus_psychologist	0	0	1	0	0	0	0	0	0	0	1	1	3	3	4		individual_therapy_off_campus_services	group_therapy_on_campus_services	blended__individual_and_group_based__ser	individual_therapy_on_campus_services	group_therapy_off_campus_services		in_person_off_campus_services	mixed__physical_and_online	in_person_on_campus_services	digital__online__treatment	1	therapist	0	0	0	0	0	0	0	0	1	0		3	3	3	3	3	3
1	20	2	6	face_to_face	0	1	0	0	0	0	0	0	0	0	0				1		individual_therapy_on_campus_services	individual_therapy_off_campus_services	blended__individual_and_group_based__ser	group_therapy_off_campus_services	group_therapy_on_campus_services		in_person_on_campus_services	mixed__physical_and_online	in_person_off_campus_services	digital__online__treatment	0	counselor therapist	0	0	1	0	0	0	0	0	1	0		3	4	3	2	3	3
1	18	1	6	none	0	0	0	0	0	0	0	0	0	1	0				4		individual_therapy_off_campus_services	group_therapy_on_campus_services	blended__individual_and_group_based__ser	individual_therapy_on_campus_services	group_therapy_off_campus_services		in_person_on_campus_services	in_person_off_campus_services	mixed__physical_and_online	digital__online__treatment	1	psychologist	1	0	0	0	0	0	0	0	0	0		3	2	3	3	2	2
1	19	1	12	peer_educators	0	0	0	0	0	0	0	1	0	0	0				2		individual_therapy_off_campus_services	group_therapy_on_campus_services	blended__individual_and_group_based__ser	individual_therapy_on_campus_services	group_therapy_off_campus_services		mixed__physical_and_online	in_person_off_campus_services	digital__online__treatment	in_person_on_campus_services	1	psychologist other	1	0	0	0	0	0	0	0	0	1	Jahman	2	3	2	2	2	2
1	23	2	1	none	0	0	0	0	0	0	0	0	0	1	0				2		individual_therapy_on_campus_services	individual_therapy_off_campus_services	group_therapy_on_campus_services	group_therapy_off_campus_services	blended__individual_and_group_based__ser		in_person_off_campus_services	digital__online__treatment	mixed__physical_and_online	in_person_on_campus_services	1	peer_counselor therapist other	0	0	0	0	1	0	0	0	1	1	Therapist	4	4	3	2	2	4
1	21	2	6	online	1	0	0	0	0	0	0	0	0	0	0				1		group_therapy_off_campus_services	individual_therapy_on_campus_services	blended__individual_and_group_based__ser	group_therapy_on_campus_services	individual_therapy_off_campus_services		in_person_on_campus_services	digital__online__treatment	in_person_off_campus_services	mixed__physical_and_online	2	chaplain	0	0	0	0	0	1	0	0	0	0		3	3	3	3	3	2
1	23	4	6	face_to_face	0	1	0	0	0	0	0	0	0	0	0				1		individual_therapy_off_campus_services	individual_therapy_on_campus_services	group_therapy_on_campus_services	blended__individual_and_group_based__ser	group_therapy_off_campus_services		in_person_off_campus_services	digital__online__treatment	in_person_on_campus_services	mixed__physical_and_online	2	therapist	0	0	0	0	0	0	0	0	1	0		1	3	1	1	1	1
1	18	1	1	face_to_face	0	1	0	0	0	0	0	0	0	0	0				5		blended__individual_and_group_based__ser	group_therapy_off_campus_services	group_therapy_on_campus_services	individual_therapy_off_campus_services	individual_therapy_on_campus_services		in_person_on_campus_services	in_person_off_campus_services	digital__online__treatment	mixed__physical_and_online	2	psychologist psychiatrist social_worker	1	1	0	1	0	0	0	0	0	0		3	2	2	3	2	2
1	20	1	6	face_to_face	0	1	0	0	0	0	0	0	0	0	1	1	4	1	1		individual_therapy_on_campus_services	individual_therapy_off_campus_services	group_therapy_on_campus_services	group_therapy_off_campus_services	blended__individual_and_group_based__ser		in_person_on_campus_services	in_person_off_campus_services	digital__online__treatment	mixed__physical_and_online	2	psychologist peer_counselor dean_of_students	1	0	0	0	1	0	1	0	0	0		2	3	3	3	3	3
1	21	2	6	peer_educators	0	0	0	0	0	0	0	1	0	0	0				1		individual_therapy_on_campus_services	individual_therapy_off_campus_services	group_therapy_on_campus_services	group_therapy_off_campus_services	blended__individual_and_group_based__ser		mixed__physical_and_online	in_person_off_campus_services	in_person_on_campus_services	digital__online__treatment	0	psychologist psychiatrist counselor social_worker peer_counselor chaplain therapist other	1	1	1	1	1	1	0	0	1	1	Religious leader	1	1	4	4	4	4
1	18	1	6	face_to_face	0	1	0	0	0	0	0	0	0	0	0				2		individual_therapy_off_campus_services	individual_therapy_on_campus_services	group_therapy_off_campus_services	group_therapy_on_campus_services	blended__individual_and_group_based__ser		in_person_off_campus_services	in_person_on_campus_services	digital__online__treatment	mixed__physical_and_online	1	counselor peer_counselor therapist	0	0	1	0	1	0	0	0	1	0		2	4	3	3	3	2
1	18	1	2	face_to_face	0	1	0	0	0	0	0	0	0	0	0				1		blended__individual_and_group_based__ser	group_therapy_off_campus_services	group_therapy_on_campus_services	individual_therapy_off_campus_services	individual_therapy_on_campus_services		mixed__physical_and_online	digital__online__treatment	in_person_off_campus_services	in_person_on_campus_services	0	therapist	0	0	0	0	0	0	0	0	1	0		3	4	2	4	4	3
1	21	1	0	online	1	0	0	0	0	0	0	0	0	0	0				3		blended__individual_and_group_based__ser	group_therapy_on_campus_services	individual_therapy_on_campus_services	individual_therapy_off_campus_services	group_therapy_off_campus_services		in_person_on_campus_services	in_person_off_campus_services	digital__online__treatment	mixed__physical_and_online	2	psychologist psychiatrist counselor social_worker peer_counselor chaplain dean_of_students janitor therapist	1	1	1	1	1	1	1	1	1	0		2	2	3	3	3	2
1	25	4	6	none	0	0	0	0	0	0	0	0	0	1	0				2		individual_therapy_off_campus_services	group_therapy_on_campus_services	blended__individual_and_group_based__ser	group_therapy_off_campus_services	individual_therapy_on_campus_services		mixed__physical_and_online	in_person_on_campus_services	in_person_off_campus_services	digital__online__treatment	1	therapist chaplain counselor psychologist	1	0	1	0	0	1	0	0	1	0		3	3	2	3	3	3
1	21	4	6	none	0	0	0	0	0	0	0	0	0	1	0				5		individual_therapy_on_campus_services	group_therapy_off_campus_services	blended__individual_and_group_based__ser	individual_therapy_off_campus_services	group_therapy_on_campus_services		digital__online__treatment	in_person_off_campus_services	in_person_on_campus_services	mixed__physical_and_online	2	counselor	0	0	1	0	0	0	0	0	0	0		3	4	2	3	2	2
1	24	3	6	face_to_face	0	1	0	0	0	0	0	0	0	0	0				3		individual_therapy_on_campus_services	individual_therapy_off_campus_services	group_therapy_on_campus_services	group_therapy_off_campus_services	blended__individual_and_group_based__ser		in_person_on_campus_services	in_person_off_campus_services	mixed__physical_and_online	digital__online__treatment	0	counselor	0	0	1	0	0	0	0	0	0	0		1	2	1	2	2	2
1	22	1	8	face_to_face support_groups workshops	0	1	0	0	0	1	1	0	0	0	0				1		group_therapy_on_campus_services	individual_therapy_on_campus_services	blended__individual_and_group_based__ser	group_therapy_off_campus_services	individual_therapy_off_campus_services		in_person_on_campus_services	digital__online__treatment	in_person_off_campus_services	mixed__physical_and_online	0	social_worker therapist	0	0	0	1	0	0	0	0	1	0		3	2	2	2	2	2
1	20	1	2	campus_psychologist	0	0	1	0	0	0	0	0	0	0	0				5		individual_therapy_off_campus_services	blended__individual_and_group_based__ser	individual_therapy_on_campus_services	group_therapy_on_campus_services	group_therapy_off_campus_services		in_person_on_campus_services	in_person_off_campus_services	digital__online__treatment	mixed__physical_and_online	2	psychologist	1	0	0	0	0	0	0	0	0	0		4	1	1	2	2	3
1	20	1	8	face_to_face	0	1	0	0	0	0	0	0	0	0	0				4		individual_therapy_on_campus_services	group_therapy_on_campus_services	individual_therapy_off_campus_services	blended__individual_and_group_based__ser	group_therapy_off_campus_services		in_person_on_campus_services	in_person_off_campus_services	digital__online__treatment	mixed__physical_and_online	2	peer_counselor	0	0	0	0	1	0	0	0	0	0		3	3	3	3	3	3
1	23	2	6	awareness_campaigns	0	0	0	0	0	0	0	0	1	0	0				1		individual_therapy_on_campus_services	individual_therapy_off_campus_services	group_therapy_off_campus_services	group_therapy_on_campus_services	blended__individual_and_group_based__ser		in_person_on_campus_services	in_person_off_campus_services	digital__online__treatment	mixed__physical_and_online	2	therapist	0	0	0	0	0	0	0	0	1	0		3	1	1	1	1	1
1	18	1	6	face_to_face	0	1	0	0	0	0	0	0	0	0	0				2		individual_therapy_on_campus_services	blended__individual_and_group_based__ser	individual_therapy_off_campus_services	group_therapy_on_campus_services	group_therapy_off_campus_services		in_person_on_campus_services	in_person_off_campus_services	digital__online__treatment	mixed__physical_and_online	1	therapist psychologist	1	0	0	0	0	0	0	0	1	0		4	2	2	3	3	3
1	21	1	12	none	0	0	0	0	0	0	0	0	0	1	0				2		individual_therapy_off_campus_services	group_therapy_off_campus_services	blended__individual_and_group_based__ser	individual_therapy_on_campus_services	group_therapy_on_campus_services		digital__online__treatment	mixed__physical_and_online	in_person_off_campus_services	in_person_on_campus_services	0	dean_of_students	0	0	0	0	0	0	1	0	0	0		1	1	2	4	3	3
1	21	2	4	awareness_campaigns	0	0	0	0	0	0	0	0	1	0	0				4		individual_therapy_on_campus_services	individual_therapy_off_campus_services	blended__individual_and_group_based__ser	group_therapy_on_campus_services	group_therapy_off_campus_services		digital__online__treatment	mixed__physical_and_online	in_person_on_campus_services	in_person_off_campus_services	2	counselor social_worker dean_of_students	0	0	1	1	0	0	1	0	0	0		3	4	4	4	4	4
1	18	1	4	workshops	0	0	0	0	0	1	0	0	0	0	1	0	3	5	5		individual_therapy_on_campus_services	group_therapy_on_campus_services	blended__individual_and_group_based__ser	individual_therapy_off_campus_services	group_therapy_off_campus_services		in_person_on_campus_services	in_person_off_campus_services	mixed__physical_and_online	digital__online__treatment	0	counselor psychologist therapist dean_of_students psychiatrist	1	1	1	0	0	0	1	0	1	0		3	4	4	4	4	2
1	22	2	12	awareness_campaigns	0	0	0	0	0	0	0	0	1	0	0				2		group_therapy_off_campus_services	group_therapy_on_campus_services	blended__individual_and_group_based__ser	individual_therapy_on_campus_services	individual_therapy_off_campus_services		in_person_on_campus_services	in_person_off_campus_services	digital__online__treatment	mixed__physical_and_online	2	social_worker chaplain dean_of_students other	0	0	0	1	0	1	1	0	0	1	Lectures	2	2	2	2	2	2
1	20	1	6	face_to_face	0	1	0	0	0	0	0	0	0	0	0				5		individual_therapy_on_campus_services	group_therapy_on_campus_services	group_therapy_off_campus_services	blended__individual_and_group_based__ser	individual_therapy_off_campus_services		in_person_on_campus_services	in_person_off_campus_services	digital__online__treatment	mixed__physical_and_online	2	psychologist therapist	1	0	0	0	0	0	0	0	1	0		3	2	1	1	1	1
1	20	1	6	online	1	0	0	0	0	0	0	0	0	0	0				1		blended__individual_and_group_based__ser	individual_therapy_off_campus_services	group_therapy_off_campus_services	individual_therapy_on_campus_services	group_therapy_on_campus_services		in_person_on_campus_services	digital__online__treatment	mixed__physical_and_online	in_person_off_campus_services	2	counselor	0	0	1	0	0	0	0	0	0	0		3	2	4	3	1	1
1	22	1	6	face_to_face	0	1	0	0	0	0	0	0	0	0	0				4		group_therapy_on_campus_services	individual_therapy_on_campus_services	group_therapy_off_campus_services	blended__individual_and_group_based__ser	individual_therapy_off_campus_services		in_person_on_campus_services	mixed__physical_and_online	in_person_off_campus_services	digital__online__treatment	0	counselor	0	0	1	0	0	0	0	0	0	0		3	2	2	3	3	3
1	23	1	12	face_to_face	0	1	0	0	0	0	0	0	0	0	0				1		individual_therapy_on_campus_services	individual_therapy_off_campus_services	group_therapy_off_campus_services	blended__individual_and_group_based__ser	group_therapy_on_campus_services		in_person_on_campus_services	in_person_off_campus_services	digital__online__treatment	mixed__physical_and_online	2	psychologist therapist social_worker	1	0	0	1	0	0	0	0	1	0		3	2	2	3	3	3
1	18	1	6	awareness_campaigns	0	0	0	0	0	0	0	0	1	0	0				2		individual_therapy_on_campus_services	individual_therapy_off_campus_services	group_therapy_on_campus_services	blended__individual_and_group_based__ser	group_therapy_off_campus_services		in_person_off_campus_services	in_person_on_campus_services	digital__online__treatment	mixed__physical_and_online	1	psychologist counselor peer_counselor therapist	1	0	1	0	1	0	0	0	1	0		3	3	2	3	2	3
1	18	1	12	face_to_face	0	1	0	0	0	0	0	0	0	0	0				4		individual_therapy_on_campus_services	individual_therapy_off_campus_services	group_therapy_on_campus_services	group_therapy_off_campus_services	blended__individual_and_group_based__ser		in_person_off_campus_services	in_person_on_campus_services	digital__online__treatment	mixed__physical_and_online	2	psychologist social_worker counselor	1	0	1	1	0	0	0	0	0	0		3	2	3	3	2	2
1	18	1	4	none	0	0	0	0	0	0	0	0	0	1	0				3		individual_therapy_off_campus_services	group_therapy_off_campus_services	blended__individual_and_group_based__ser	individual_therapy_on_campus_services	group_therapy_on_campus_services		in_person_off_campus_services	digital__online__treatment	mixed__physical_and_online	in_person_on_campus_services	2	other	0	0	0	0	0	0	0	0	0	1	Teacher	4	1	3	4	4	4
1	18	1	6	face_to_face	0	1	0	0	0	0	0	0	0	0	0				4		group_therapy_on_campus_services	individual_therapy_on_campus_services	blended__individual_and_group_based__ser	individual_therapy_off_campus_services	group_therapy_off_campus_services		in_person_on_campus_services	mixed__physical_and_online	digital__online__treatment	in_person_off_campus_services	2	therapist	0	0	0	0	0	0	0	0	1	0		3	2	2	3	2	2
1	22	2	4	peer_educators	0	0	0	0	0	0	0	1	0	0	0				2		individual_therapy_on_campus_services	group_therapy_on_campus_services	individual_therapy_off_campus_services	group_therapy_off_campus_services	blended__individual_and_group_based__ser		in_person_on_campus_services	in_person_off_campus_services	mixed__physical_and_online	digital__online__treatment	1	therapist	0	0	0	0	0	0	0	0	1	0		2	3	3	3	3	4
1	20	2	12	face_to_face	0	1	0	0	0	0	0	0	0	0	0				1		individual_therapy_off_campus_services	individual_therapy_on_campus_services	blended__individual_and_group_based__ser	group_therapy_off_campus_services	group_therapy_on_campus_services		in_person_off_campus_services	mixed__physical_and_online	digital__online__treatment	in_person_on_campus_services	0	therapist	0	0	0	0	0	0	0	0	1	0		1	1	1	1	1	4
1	19	1	6	none	0	0	0	0	0	0	0	0	0	1	0				4		individual_therapy_off_campus_services	individual_therapy_on_campus_services	blended__individual_and_group_based__ser	group_therapy_off_campus_services	group_therapy_on_campus_services		digital__online__treatment	in_person_on_campus_services	in_person_off_campus_services	mixed__physical_and_online	1	therapist	0	0	0	0	0	0	0	0	1	0		3	2	1	1	1	2
1	18	1	6	workshops	0	0	0	0	0	1	0	0	0	0	1	0	4	4	4		group_therapy_on_campus_services	group_therapy_off_campus_services	individual_therapy_on_campus_services	blended__individual_and_group_based__ser	individual_therapy_off_campus_services		in_person_on_campus_services	in_person_off_campus_services	digital__online__treatment	mixed__physical_and_online	2	counselor	0	0	1	0	0	0	0	0	0	0		3	3	3	3	3	3
1	21	1	6	awareness_campaigns	0	0	0	0	0	0	0	0	1	0	0				4		individual_therapy_on_campus_services	individual_therapy_off_campus_services	group_therapy_on_campus_services	blended__individual_and_group_based__ser	group_therapy_off_campus_services		in_person_on_campus_services	mixed__physical_and_online	in_person_off_campus_services	digital__online__treatment	2	peer_counselor	0	0	0	0	1	0	0	0	0	0		3	2	3	2	2	3
1	25	1	4	face_to_face	0	1	0	0	0	0	0	0	0	0	0				1		individual_therapy_off_campus_services	individual_therapy_on_campus_services	group_therapy_on_campus_services	group_therapy_off_campus_services	blended__individual_and_group_based__ser		in_person_on_campus_services	in_person_off_campus_services	digital__online__treatment	mixed__physical_and_online	1	psychologist counselor	1	0	1	0	0	0	0	0	0	0		3	3	3	3	1	3
1	19	1	4	face_to_face	0	1	0	0	0	0	0	0	0	0	1	1	4	5	5		individual_therapy_on_campus_services	individual_therapy_off_campus_services	group_therapy_off_campus_services	group_therapy_on_campus_services	blended__individual_and_group_based__ser		in_person_on_campus_services	digital__online__treatment	mixed__physical_and_online	in_person_off_campus_services	2	psychologist counselor therapist peer_counselor other	1	0	1	0	1	0	0	0	1	1	Pastor	3	2	3	3	4	2
1	18	1	12	workshops campus_chaplain campus_psychologist	0	0	1	1	0	1	0	0	0	0	0				4		group_therapy_on_campus_services	individual_therapy_off_campus_services	individual_therapy_on_campus_services	blended__individual_and_group_based__ser	group_therapy_off_campus_services		in_person_on_campus_services	in_person_off_campus_services	digital__online__treatment	mixed__physical_and_online	2	dean_of_students peer_counselor counselor psychologist	1	0	1	0	1	0	1	0	0	0		3	2	2	3	2	1
1	25	1	4	peer_educators	0	0	0	0	0	0	0	1	0	0	0				2		individual_therapy_on_campus_services	individual_therapy_off_campus_services	blended__individual_and_group_based__ser	group_therapy_off_campus_services	group_therapy_on_campus_services		in_person_off_campus_services	mixed__physical_and_online	digital__online__treatment	in_person_on_campus_services	2	chaplain psychologist social_worker counselor therapist	1	0	1	1	0	1	0	0	1	0		3	2	4	4	4	3
1	18	1	4	face_to_face campus_psychologist campus_chaplain mhs_provider workshops support_groups peer_educators awareness_campaigns online	1	1	1	1	1	1	1	1	1	0	0				2		blended__individual_and_group_based__ser	group_therapy_off_campus_services	individual_therapy_on_campus_services	group_therapy_on_campus_services	individual_therapy_off_campus_services		digital__online__treatment	in_person_on_campus_services	mixed__physical_and_online	in_person_off_campus_services	2	psychologist	1	0	0	0	0	0	0	0	0	0		1	4	4	4	4	3
1	20	1	4	none	0	0	0	0	0	0	0	0	0	1	0				1		group_therapy_on_campus_services	group_therapy_off_campus_services	individual_therapy_on_campus_services	individual_therapy_off_campus_services	blended__individual_and_group_based__ser		in_person_off_campus_services	in_person_on_campus_services	digital__online__treatment	mixed__physical_and_online	2	other	0	0	0	0	0	0	0	0	0	1	Pastor	1	1	1	1	1	1
1	21	1	6	face_to_face workshops peer_educators	0	1	0	0	0	1	0	1	0	0	0				3		group_therapy_on_campus_services	group_therapy_off_campus_services	individual_therapy_off_campus_services	individual_therapy_on_campus_services	blended__individual_and_group_based__ser		mixed__physical_and_online	in_person_on_campus_services	in_person_off_campus_services	digital__online__treatment	0	psychologist counselor social_worker peer_counselor therapist	1	0	1	1	1	0	0	0	1	0		3	2	2	2	2	2
1	23	3	4	none	0	0	0	0	0	0	0	0	0	1	0				2		individual_therapy_off_campus_services	group_therapy_off_campus_services	group_therapy_on_campus_services	individual_therapy_on_campus_services	blended__individual_and_group_based__ser		in_person_off_campus_services	mixed__physical_and_online	digital__online__treatment	in_person_on_campus_services	1	other	0	0	0	0	0	0	0	0	0	1	Parent	1	2	2	2	2	4
1	18	1	4	awareness_campaigns	0	0	0	0	0	0	0	0	1	0	0				5		blended__individual_and_group_based__ser	group_therapy_on_campus_services	group_therapy_off_campus_services	individual_therapy_on_campus_services	individual_therapy_off_campus_services		in_person_off_campus_services	digital__online__treatment	mixed__physical_and_online	in_person_on_campus_services	2	psychologist psychiatrist counselor social_worker peer_counselor chaplain dean_of_students janitor therapist	1	1	1	1	1	1	1	1	1	0		3	3	3	3	3	3
1	20	1	4	campus_chaplain peer_educators face_to_face	0	1	0	1	0	0	0	1	0	0	0				1		individual_therapy_on_campus_services	individual_therapy_off_campus_services	group_therapy_off_campus_services	blended__individual_and_group_based__ser	group_therapy_on_campus_services		in_person_on_campus_services	in_person_off_campus_services	digital__online__treatment	mixed__physical_and_online	0	psychologist janitor peer_counselor	1	0	0	0	1	0	0	1	0	0		1	1	3	3	1	4
1	19	1	4	face_to_face	0	1	0	0	0	0	0	0	0	0	0				4		group_therapy_on_campus_services	blended__individual_and_group_based__ser	individual_therapy_on_campus_services	individual_therapy_off_campus_services	group_therapy_off_campus_services		in_person_on_campus_services	in_person_off_campus_services	mixed__physical_and_online	digital__online__treatment	2	therapist psychologist	1	0	0	0	0	0	0	0	1	0		3	3	2	3	3	3
1	19	1	4	campus_psychologist	0	0	1	0	0	0	0	0	0	0	0				2		individual_therapy_off_campus_services	group_therapy_on_campus_services	individual_therapy_on_campus_services	group_therapy_off_campus_services	blended__individual_and_group_based__ser		in_person_off_campus_services	digital__online__treatment	mixed__physical_and_online	in_person_on_campus_services	2	psychiatrist	0	1	0	0	0	0	0	0	0	0		3	2	4	3	3	4
1	20	2	4	none	0	0	0	0	0	0	0	0	0	1	0				2		individual_therapy_on_campus_services	individual_therapy_off_campus_services	group_therapy_off_campus_services	blended__individual_and_group_based__ser	group_therapy_on_campus_services		digital__online__treatment	in_person_on_campus_services	mixed__physical_and_online	in_person_off_campus_services	2	counselor chaplain	0	0	1	0	0	1	0	0	0	0		1	3	3	3	3	3
1	18	1	6	none	0	0	0	0	0	0	0	0	0	1	1	0	3	4	5		individual_therapy_on_campus_services	individual_therapy_off_campus_services	group_therapy_off_campus_services	group_therapy_on_campus_services	blended__individual_and_group_based__ser		in_person_on_campus_services	in_person_off_campus_services	digital__online__treatment	mixed__physical_and_online	2	psychologist therapist counselor dean_of_students peer_counselor	1	0	1	0	1	0	1	0	1	0		3	1	1	2	2	2
1	21	1	6	awareness_campaigns	0	0	0	0	0	0	0	0	1	0	0				1		individual_therapy_on_campus_services	individual_therapy_off_campus_services	group_therapy_on_campus_services	group_therapy_off_campus_services	blended__individual_and_group_based__ser		in_person_on_campus_services	in_person_off_campus_services	digital__online__treatment	mixed__physical_and_online	1	psychologist therapist counselor	1	0	1	0	0	0	0	0	1	0		3	2	2	2	2	2
1	18	1	6	face_to_face	0	1	0	0	0	0	0	0	0	0	0				4		individual_therapy_on_campus_services	group_therapy_on_campus_services	group_therapy_off_campus_services	individual_therapy_off_campus_services	blended__individual_and_group_based__ser		in_person_on_campus_services	in_person_off_campus_services	digital__online__treatment	mixed__physical_and_online	1	psychologist	1	0	0	0	0	0	0	0	0	0		3	4	3	2	2	3
1	19	1	6	face_to_face campus_psychologist campus_chaplain support_groups workshops peer_educators awareness_campaigns	0	1	1	1	0	1	1	1	1	0	0				5		individual_therapy_on_campus_services	individual_therapy_off_campus_services	blended__individual_and_group_based__ser	group_therapy_on_campus_services	group_therapy_off_campus_services		in_person_on_campus_services	in_person_off_campus_services	mixed__physical_and_online	digital__online__treatment	2	therapist	0	0	0	0	0	0	0	0	1	0		1	3	1	3	4	4
1	21	2	6	face_to_face	0	1	0	0	0	0	0	0	0	0	0				4		individual_therapy_on_campus_services	individual_therapy_off_campus_services	group_therapy_on_campus_services	group_therapy_off_campus_services	blended__individual_and_group_based__ser		in_person_on_campus_services	in_person_off_campus_services	digital__online__treatment	mixed__physical_and_online	2	psychologist counselor peer_counselor dean_of_students	1	0	1	0	1	0	1	0	0	0		3	2	2	3	3	3
1	18	1	4	face_to_face	0	1	0	0	0	0	0	0	0	0	0				3		individual_therapy_off_campus_services	individual_therapy_on_campus_services	blended__individual_and_group_based__ser	group_therapy_off_campus_services	group_therapy_on_campus_services		mixed__physical_and_online	digital__online__treatment	in_person_on_campus_services	in_person_off_campus_services	2	therapist	0	0	0	0	0	0	0	0	1	0		3	3	3	3	3	3
1	18	1	4	face_to_face	0	1	0	0	0	0	0	0	0	0	0				1		individual_therapy_on_campus_services	group_therapy_on_campus_services	blended__individual_and_group_based__ser	group_therapy_off_campus_services	individual_therapy_off_campus_services		in_person_on_campus_services	digital__online__treatment	mixed__physical_and_online	in_person_off_campus_services	2	peer_counselor	0	0	0	0	1	0	0	0	0	0		1	1	2	1	1	4
1	19	1	6	workshops	0	0	0	0	0	1	0	0	0	0	1	1	3	5	5		group_therapy_off_campus_services	individual_therapy_on_campus_services	individual_therapy_off_campus_services	group_therapy_on_campus_services	blended__individual_and_group_based__ser		in_person_on_campus_services	mixed__physical_and_online	digital__online__treatment	in_person_off_campus_services	2	dean_of_students	0	0	0	0	0	0	1	0	0	0		4	2	2	3	3	2
1	18	1	4	none	0	0	0	0	0	0	0	0	0	1	0				4		group_therapy_off_campus_services	blended__individual_and_group_based__ser	individual_therapy_on_campus_services	group_therapy_on_campus_services	individual_therapy_off_campus_services		mixed__physical_and_online	in_person_on_campus_services	in_person_off_campus_services	digital__online__treatment	1	therapist peer_counselor social_worker counselor psychologist	1	0	1	1	1	0	0	0	1	0		3	4	3	3	3	3
1	19	1	4	peer_educators face_to_face workshops	0	1	0	0	0	1	0	1	0	0	0				2		individual_therapy_off_campus_services	individual_therapy_on_campus_services	blended__individual_and_group_based__ser	group_therapy_off_campus_services	group_therapy_on_campus_services		in_person_on_campus_services	in_person_off_campus_services	mixed__physical_and_online	digital__online__treatment	1	counselor social_worker janitor psychiatrist therapist	0	1	1	1	0	0	0	1	1	0		1	3	4	4	3	3
1	22	1	6	none	0	0	0	0	0	0	0	0	0	1	0				2		individual_therapy_off_campus_services	individual_therapy_on_campus_services	group_therapy_off_campus_services	group_therapy_on_campus_services	blended__individual_and_group_based__ser		in_person_on_campus_services	in_person_off_campus_services	digital__online__treatment	mixed__physical_and_online	1	psychologist social_worker	1	0	0	1	0	0	0	0	0	0		4	4	4	4	4	4
1	18	1	4	face_to_face	0	1	0	0	0	0	0	0	0	0	0				3		individual_therapy_on_campus_services	individual_therapy_off_campus_services	group_therapy_on_campus_services	group_therapy_off_campus_services	blended__individual_and_group_based__ser		in_person_on_campus_services	in_person_off_campus_services	digital__online__treatment	mixed__physical_and_online	2	psychologist counselor social_worker peer_counselor chaplain dean_of_students janitor therapist psychiatrist	1	1	1	1	1	1	1	1	1	0		2	4	2	3	2	4
1	18	1	8	none	0	0	0	0	0	0	0	0	0	1	0				5		blended__individual_and_group_based__ser	individual_therapy_on_campus_services	individual_therapy_off_campus_services	group_therapy_off_campus_services	group_therapy_on_campus_services		digital__online__treatment	mixed__physical_and_online	in_person_off_campus_services	in_person_on_campus_services	1	other	0	0	0	0	0	0	0	0	0	1	I have none	3	4	1	3	4	3
1	18	1	4	workshops awareness_campaigns	0	0	0	0	0	1	0	0	1	0	0				2		blended__individual_and_group_based__ser	group_therapy_on_campus_services	individual_therapy_on_campus_services	group_therapy_off_campus_services	individual_therapy_off_campus_services		in_person_on_campus_services	in_person_off_campus_services	mixed__physical_and_online	digital__online__treatment	1	psychologist counselor social_worker therapist peer_counselor dean_of_students	1	0	1	1	1	0	1	0	1	0		2	2	3	3	3	2
1	18	1	4	face_to_face	0	1	0	0	0	0	0	0	0	0	1	0	2	5	3		individual_therapy_on_campus_services	individual_therapy_off_campus_services	group_therapy_on_campus_services	group_therapy_off_campus_services	blended__individual_and_group_based__ser		in_person_on_campus_services	in_person_off_campus_services	digital__online__treatment	mixed__physical_and_online	1	therapist	0	0	0	0	0	0	0	0	1	0		3	1	1	1	1	1
1	20	1	4	face_to_face	0	1	0	0	0	0	0	0	0	0	0				3		individual_therapy_on_campus_services	group_therapy_on_campus_services	individual_therapy_off_campus_services	blended__individual_and_group_based__ser	group_therapy_off_campus_services		in_person_on_campus_services	in_person_off_campus_services	digital__online__treatment	mixed__physical_and_online	2	psychologist	1	0	0	0	0	0	0	0	0	0		2	3	3	2	2	3
1	19	1	4	face_to_face	0	1	0	0	0	0	0	0	0	0	0				3		group_therapy_on_campus_services	individual_therapy_on_campus_services	group_therapy_off_campus_services	individual_therapy_off_campus_services	blended__individual_and_group_based__ser		mixed__physical_and_online	digital__online__treatment	in_person_off_campus_services	in_person_on_campus_services	1	peer_counselor	0	0	0	0	1	0	0	0	0	0		1	1	3	2	3	4
1	19	1	6	face_to_face	0	1	0	0	0	0	0	0	0	0	0				4		individual_therapy_off_campus_services	group_therapy_off_campus_services	individual_therapy_on_campus_services	group_therapy_on_campus_services	blended__individual_and_group_based__ser		in_person_off_campus_services	digital__online__treatment	mixed__physical_and_online	in_person_on_campus_services	2	chaplain counselor psychologist therapist	1	0	1	0	0	1	0	0	1	0		3	3	3	3	3	3
1	20	1	6	face_to_face	0	1	0	0	0	0	0	0	0	0	1	0	1	5	5		individual_therapy_on_campus_services	group_therapy_off_campus_services	individual_therapy_off_campus_services	group_therapy_on_campus_services	blended__individual_and_group_based__ser		in_person_on_campus_services	digital__online__treatment	in_person_off_campus_services	mixed__physical_and_online	2	psychologist therapist counselor psychiatrist peer_counselor social_worker	1	1	1	1	1	0	0	0	1	0		3	4	4	4	3	4
1	19	1	4	none	0	0	0	0	0	0	0	0	0	1	0				2		individual_therapy_off_campus_services	individual_therapy_on_campus_services	group_therapy_off_campus_services	blended__individual_and_group_based__ser	group_therapy_on_campus_services		in_person_on_campus_services	mixed__physical_and_online	digital__online__treatment	in_person_off_campus_services	0	therapist peer_counselor	0	0	0	0	1	0	0	0	1	0		3	2	2	2	2	2
1	19	1	4	face_to_face	0	1	0	0	0	0	0	0	0	0	0				3		individual_therapy_on_campus_services	group_therapy_off_campus_services	individual_therapy_off_campus_services	blended__individual_and_group_based__ser	group_therapy_on_campus_services		in_person_on_campus_services	in_person_off_campus_services	digital__online__treatment	mixed__physical_and_online	1	psychologist chaplain counselor social_worker peer_counselor	1	0	1	1	1	1	0	0	0	0		3	2	2	1	1	3
1	20	1	4	campus_chaplain	0	0	0	1	0	0	0	0	0	0	0				3		individual_therapy_on_campus_services	blended__individual_and_group_based__ser	group_therapy_off_campus_services	group_therapy_on_campus_services	individual_therapy_off_campus_services		in_person_on_campus_services	in_person_off_campus_services	mixed__physical_and_online	digital__online__treatment	0	psychologist	1	0	0	0	0	0	0	0	0	0		2	1	2	2	2	2
1	24	1	4	none	0	0	0	0	0	0	0	0	0	1	0				2		individual_therapy_on_campus_services	individual_therapy_off_campus_services	group_therapy_on_campus_services	group_therapy_off_campus_services	blended__individual_and_group_based__ser		in_person_on_campus_services	in_person_off_campus_services	digital__online__treatment	mixed__physical_and_online	2	therapist counselor	0	0	1	0	0	0	0	0	1	0		2	3	3	3	3	3
1	22	1	4	face_to_face	0	1	0	0	0	0	0	0	0	0	0				4		individual_therapy_off_campus_services	individual_therapy_on_campus_services	blended__individual_and_group_based__ser	group_therapy_off_campus_services	group_therapy_on_campus_services		in_person_off_campus_services	in_person_on_campus_services	digital__online__treatment	mixed__physical_and_online	2	therapist psychologist counselor	1	0	1	0	0	0	0	0	1	0		2	2	2	2	2	2
1	21	2	9	campus_chaplain	0	0	0	1	0	0	0	0	0	0	0				2		blended__individual_and_group_based__ser	individual_therapy_off_campus_services	group_therapy_off_campus_services	individual_therapy_on_campus_services	group_therapy_on_campus_services		in_person_on_campus_services	in_person_off_campus_services	digital__online__treatment	mixed__physical_and_online	0	psychologist counselor chaplain	1	0	1	0	0	1	0	0	0	0		3	3	2	4	4	3
1	24	4	3	campus_chaplain	0	0	0	1	0	0	0	0	0	0	0				3		individual_therapy_off_campus_services	individual_therapy_on_campus_services	group_therapy_off_campus_services	blended__individual_and_group_based__ser	group_therapy_on_campus_services		digital__online__treatment	in_person_off_campus_services	in_person_on_campus_services	mixed__physical_and_online	2	therapist	0	0	0	0	0	0	0	0	1	0		2	2	3	3	4	4
1	20	2	9	campus_chaplain campus_psychologist	0	0	1	1	0	0	0	0	0	0	0				1		blended__individual_and_group_based__ser	group_therapy_off_campus_services	individual_therapy_on_campus_services	group_therapy_on_campus_services	individual_therapy_off_campus_services		in_person_on_campus_services	mixed__physical_and_online	in_person_off_campus_services	digital__online__treatment	1	chaplain	0	0	0	0	0	1	0	0	0	0		3	3	3	3	3	3
1	23	4	3	peer_educators awareness_campaigns campus_chaplain	0	0	0	1	0	0	0	1	1	0	1	1	3	1	4		individual_therapy_on_campus_services	group_therapy_on_campus_services	group_therapy_off_campus_services	blended__individual_and_group_based__ser	individual_therapy_off_campus_services		mixed__physical_and_online	in_person_on_campus_services	digital__online__treatment	in_person_off_campus_services	2	social_worker	0	0	0	1	0	0	0	0	0	0		3	3	3	3	3	3
1	22	2	9	face_to_face campus_chaplain peer_educators	0	1	0	1	0	0	0	1	0	0	0				1		individual_therapy_off_campus_services	group_therapy_on_campus_services	blended__individual_and_group_based__ser	individual_therapy_on_campus_services	group_therapy_off_campus_services		in_person_on_campus_services	digital__online__treatment	mixed__physical_and_online	in_person_off_campus_services	1	social_worker other	0	0	0	1	0	0	0	0	0	1	Family membbers	3	2	2	2	2	3
1	23	1	9	campus_psychologist	0	0	1	0	0	0	0	0	0	0	0				2		individual_therapy_off_campus_services	group_therapy_off_campus_services	blended__individual_and_group_based__ser	individual_therapy_on_campus_services	group_therapy_on_campus_services		in_person_off_campus_services	digital__online__treatment	mixed__physical_and_online	in_person_on_campus_services	0	other	0	0	0	0	0	0	0	0	0	1	Pastor	2	2	2	2	2	2
1	20	1	9	face_to_face	0	1	0	0	0	0	0	0	0	0	0				1		group_therapy_on_campus_services	blended__individual_and_group_based__ser	individual_therapy_on_campus_services	individual_therapy_off_campus_services	group_therapy_off_campus_services		in_person_off_campus_services	mixed__physical_and_online	digital__online__treatment	in_person_on_campus_services	0	social_worker	0	0	0	1	0	0	0	0	0	0		1	2	1	1	1	1
1	22	1	9	campus_psychologist support_groups	0	0	1	0	0	0	1	0	0	0	1	1	1	4	4		individual_therapy_off_campus_services	group_therapy_off_campus_services	group_therapy_on_campus_services	individual_therapy_on_campus_services	blended__individual_and_group_based__ser		digital__online__treatment	in_person_off_campus_services	in_person_on_campus_services	mixed__physical_and_online	1	psychologist social_worker peer_counselor counselor	1	0	1	1	1	0	0	0	0	0		3	3	4	3	3	4
1	27	4	3	none	0	0	0	0	0	0	0	0	0	1	0				4		group_therapy_on_campus_services	individual_therapy_on_campus_services	blended__individual_and_group_based__ser	group_therapy_off_campus_services	individual_therapy_off_campus_services		in_person_on_campus_services	in_person_off_campus_services	digital__online__treatment	mixed__physical_and_online	2	dean_of_students chaplain peer_counselor social_worker counselor psychologist therapist	1	0	1	1	1	1	1	0	1	0		1	3	2	3	3	3
1	23	1	9	none	0	0	0	0	0	0	0	0	0	1	0				2		group_therapy_on_campus_services	individual_therapy_on_campus_services	group_therapy_off_campus_services	individual_therapy_off_campus_services	blended__individual_and_group_based__ser		digital__online__treatment	in_person_off_campus_services	in_person_on_campus_services	mixed__physical_and_online	1	chaplain other dean_of_students psychologist counselor	1	0	1	0	0	1	1	0	0	1	Parent	3	2	3	3	4	4
1	20	2	9	face_to_face	0	1	0	0	0	0	0	0	0	0	0				3		individual_therapy_on_campus_services	blended__individual_and_group_based__ser	group_therapy_on_campus_services	group_therapy_off_campus_services	individual_therapy_off_campus_services		in_person_on_campus_services	in_person_off_campus_services	digital__online__treatment	mixed__physical_and_online	1	psychologist psychiatrist counselor social_worker chaplain therapist	1	1	1	1	0	1	0	0	1	0		3	3	4	3	3	3
1	21	1	9	face_to_face	0	1	0	0	0	0	0	0	0	0	0				2		individual_therapy_on_campus_services	group_therapy_off_campus_services	blended__individual_and_group_based__ser	individual_therapy_off_campus_services	group_therapy_on_campus_services		in_person_on_campus_services	in_person_off_campus_services	digital__online__treatment	mixed__physical_and_online	0	psychologist	1	0	0	0	0	0	0	0	0	0		1	1	1	1	1	1
1	20	1	3	campus_chaplain	0	0	0	1	0	0	0	0	0	0	0				2		individual_therapy_on_campus_services	individual_therapy_off_campus_services	group_therapy_off_campus_services	group_therapy_on_campus_services	blended__individual_and_group_based__ser		in_person_on_campus_services	in_person_off_campus_services	mixed__physical_and_online	digital__online__treatment	2	chaplain therapist	0	0	0	0	0	1	0	0	1	0		2	2	2	2	2	3
1	23	2	3	peer_educators	0	0	0	0	0	0	0	1	0	0	1	0	1	1	1		individual_therapy_on_campus_services	group_therapy_off_campus_services	group_therapy_on_campus_services	blended__individual_and_group_based__ser	individual_therapy_off_campus_services		in_person_on_campus_services	digital__online__treatment	mixed__physical_and_online	in_person_off_campus_services	2	psychologist	1	0	0	0	0	0	0	0	0	0		1	3	2	2	2	3
1	25	4	1	face_to_face	0	1	0	0	0	0	0	0	0	0	0				4		individual_therapy_on_campus_services	group_therapy_off_campus_services	group_therapy_on_campus_services	blended__individual_and_group_based__ser	individual_therapy_off_campus_services		in_person_on_campus_services	in_person_off_campus_services	digital__online__treatment	mixed__physical_and_online	2	social_worker counselor psychologist	1	0	1	1	0	0	0	0	0	0		3	4	1	3	3	3
1	20	1	1	campus_chaplain	0	0	0	1	0	0	0	0	0	0	0				5		individual_therapy_on_campus_services	individual_therapy_off_campus_services	group_therapy_on_campus_services	group_therapy_off_campus_services	blended__individual_and_group_based__ser		in_person_on_campus_services	in_person_off_campus_services	digital__online__treatment	mixed__physical_and_online	2	chaplain	0	0	0	0	0	1	0	0	0	0		4	2	3	2	1	1
1	21	1	1	campus_psychologist	0	0	1	0	0	0	0	0	0	0	0				3		individual_therapy_on_campus_services	group_therapy_on_campus_services	blended__individual_and_group_based__ser	group_therapy_off_campus_services	individual_therapy_off_campus_services		in_person_on_campus_services	mixed__physical_and_online	in_person_off_campus_services	digital__online__treatment	2	counselor	0	0	1	0	0	0	0	0	0	0		3	3	3	3	3	4
1	22	2	9	campus_chaplain	0	0	0	1	0	0	0	0	0	0	0				4		individual_therapy_off_campus_services	individual_therapy_on_campus_services	blended__individual_and_group_based__ser	group_therapy_on_campus_services	group_therapy_off_campus_services		digital__online__treatment	in_person_on_campus_services	mixed__physical_and_online	in_person_off_campus_services	2	social_worker psychologist counselor	1	0	1	1	0	0	0	0	0	0		4	1	3	2	3	4
1	26	4	4	mhs_provider campus_chaplain	0	0	0	1	1	0	0	0	0	0	0				1		individual_therapy_off_campus_services	individual_therapy_on_campus_services	group_therapy_off_campus_services	group_therapy_on_campus_services	blended__individual_and_group_based__ser		in_person_off_campus_services	in_person_on_campus_services	mixed__physical_and_online	digital__online__treatment	1	other	0	0	0	0	0	0	0	0	0	1	Random mature person	3	3	3	3	3	4
1	23	4	6	face_to_face campus_chaplain workshops support_groups peer_educators awareness_campaigns campus_psychologist mhs_provider	0	1	1	1	1	1	1	1	1	0	1	0	2	5	3		individual_therapy_off_campus_services	individual_therapy_on_campus_services	group_therapy_off_campus_services	group_therapy_on_campus_services	blended__individual_and_group_based__ser		in_person_off_campus_services	in_person_on_campus_services	mixed__physical_and_online	digital__online__treatment	2	psychologist counselor social_worker peer_counselor chaplain dean_of_students janitor therapist other	1	0	1	1	1	1	1	1	1	1	Church Elder	3	4	4	4	4	3
1	24	3	4	none	0	0	0	0	0	0	0	0	0	1	0				2		individual_therapy_on_campus_services	group_therapy_off_campus_services	individual_therapy_off_campus_services	group_therapy_on_campus_services	blended__individual_and_group_based__ser		in_person_off_campus_services	in_person_on_campus_services	digital__online__treatment	mixed__physical_and_online	2	chaplain	0	0	0	0	0	1	0	0	0	0		1	1	1	1	1	1
1	23	3	7	support_groups peer_educators awareness_campaigns campus_chaplain	0	0	0	1	0	0	1	1	1	0	0				1		individual_therapy_on_campus_services	individual_therapy_off_campus_services	blended__individual_and_group_based__ser	group_therapy_on_campus_services	group_therapy_off_campus_services		in_person_on_campus_services	digital__online__treatment	mixed__physical_and_online	in_person_off_campus_services	1	psychiatrist therapist social_worker	0	1	0	1	0	0	0	0	1	0		1	1	3	2	3	1
1	22	4	2	none	0	0	0	0	0	0	0	0	0	1	0				3		individual_therapy_on_campus_services	individual_therapy_off_campus_services	group_therapy_on_campus_services	group_therapy_off_campus_services	blended__individual_and_group_based__ser		in_person_on_campus_services	in_person_off_campus_services	digital__online__treatment	mixed__physical_and_online	2	psychiatrist	0	1	0	0	0	0	0	0	0	0		2	3	3	4	4	4
1	25	4	2	campus_psychologist	0	0	1	0	0	0	0	0	0	0	0				2		individual_therapy_off_campus_services	individual_therapy_on_campus_services	blended__individual_and_group_based__ser	group_therapy_off_campus_services	group_therapy_on_campus_services		in_person_off_campus_services	in_person_on_campus_services	mixed__physical_and_online	digital__online__treatment	2	psychologist counselor therapist	1	0	1	0	0	0	0	0	1	0		3	3	4	4	4	3
1	25	4	2	face_to_face	0	1	0	0	0	0	0	0	0	0	0				3		individual_therapy_on_campus_services	individual_therapy_off_campus_services	blended__individual_and_group_based__ser	group_therapy_on_campus_services	group_therapy_off_campus_services		digital__online__treatment	mixed__physical_and_online	in_person_on_campus_services	in_person_off_campus_services	2	psychologist social_worker peer_counselor psychiatrist counselor chaplain dean_of_students therapist	1	1	1	1	1	1	1	0	1	0		3	3	3	4	3	3
1	23	4	2	none	0	0	0	0	0	0	0	0	0	1	0				3		individual_therapy_on_campus_services	group_therapy_on_campus_services	blended__individual_and_group_based__ser	individual_therapy_off_campus_services	group_therapy_off_campus_services		in_person_on_campus_services	in_person_off_campus_services	digital__online__treatment	mixed__physical_and_online	0	psychologist	1	0	0	0	0	0	0	0	0	0		1	4	3	3	3	4
1	25	4	2	none	0	0	0	0	0	0	0	0	0	1	0				2		individual_therapy_on_campus_services	individual_therapy_off_campus_services	group_therapy_on_campus_services	group_therapy_off_campus_services	blended__individual_and_group_based__ser		in_person_on_campus_services	digital__online__treatment	in_person_off_campus_services	mixed__physical_and_online	2	psychologist psychiatrist counselor social_worker peer_counselor dean_of_students therapist	1	1	1	1	1	0	1	0	1	0		3	3	3	3	3	2
1	22	4	2	face_to_face	0	1	0	0	0	0	0	0	0	0	0				2		individual_therapy_on_campus_services	individual_therapy_off_campus_services	blended__individual_and_group_based__ser	group_therapy_on_campus_services	group_therapy_off_campus_services		in_person_on_campus_services	in_person_off_campus_services	mixed__physical_and_online	digital__online__treatment	2	counselor	0	0	1	0	0	0	0	0	0	0		3	4	3	3	3	4
1	23	4	2	campus_psychologist	0	0	1	0	0	0	0	0	0	0	0				2		individual_therapy_on_campus_services	individual_therapy_off_campus_services	blended__individual_and_group_based__ser	group_therapy_off_campus_services	group_therapy_on_campus_services		in_person_on_campus_services	in_person_off_campus_services	digital__online__treatment	mixed__physical_and_online	2	psychologist counselor peer_counselor chaplain	1	0	1	0	1	1	0	0	0	0		3	2	2	2	2	2
1	22	4	2	face_to_face campus_psychologist campus_chaplain workshops awareness_campaigns	0	1	1	1	0	1	0	0	1	0	0				2		individual_therapy_off_campus_services	individual_therapy_on_campus_services	blended__individual_and_group_based__ser	group_therapy_on_campus_services	group_therapy_off_campus_services		mixed__physical_and_online	in_person_on_campus_services	in_person_off_campus_services	digital__online__treatment	2	psychologist psychiatrist counselor	1	1	1	0	0	0	0	0	0	0		3	4	3	3	4	4
1	25	4	2	campus_psychologist support_groups face_to_face	0	1	1	0	0	0	1	0	0	0	1	0	2	3	3		individual_therapy_off_campus_services	individual_therapy_on_campus_services	group_therapy_off_campus_services	group_therapy_on_campus_services	blended__individual_and_group_based__ser		in_person_on_campus_services	in_person_off_campus_services	mixed__physical_and_online	digital__online__treatment	2	psychologist therapist counselor psychiatrist	1	1	1	0	0	0	0	0	1	0		3	2	2	2	2	3
1	24	4	2	face_to_face campus_psychologist campus_chaplain mhs_provider workshops support_groups	0	1	1	1	1	1	1	0	0	0	0				1		individual_therapy_on_campus_services	group_therapy_on_campus_services	group_therapy_off_campus_services	individual_therapy_off_campus_services	blended__individual_and_group_based__ser		in_person_off_campus_services	mixed__physical_and_online	in_person_on_campus_services	digital__online__treatment	0	psychologist counselor chaplain janitor therapist social_worker peer_counselor psychiatrist	1	1	1	1	1	1	0	1	1	0		1	1	1	1	2	4
1	22	4	2	none	0	0	0	0	0	0	0	0	0	1	0				1		individual_therapy_off_campus_services	individual_therapy_on_campus_services	group_therapy_off_campus_services	group_therapy_on_campus_services	blended__individual_and_group_based__ser		in_person_off_campus_services	in_person_on_campus_services	mixed__physical_and_online	digital__online__treatment	1	psychologist psychiatrist counselor	1	1	1	0	0	0	0	0	0	0		2	2	2	2	2	3
1	23	4	2	face_to_face campus_psychologist mhs_provider workshops support_groups peer_educators awareness_campaigns	0	1	1	0	1	1	1	1	1	0	0				2		group_therapy_on_campus_services	group_therapy_off_campus_services	individual_therapy_on_campus_services	individual_therapy_off_campus_services	blended__individual_and_group_based__ser		in_person_on_campus_services	mixed__physical_and_online	in_person_off_campus_services	digital__online__treatment	1	psychologist counselor peer_counselor other	1	0	1	0	1	0	0	0	0	1	Friends	3	2	2	2	2	2
1	23	2	2	campus_psychologist campus_chaplain	0	0	1	1	0	0	0	0	0	0	0				1		individual_therapy_on_campus_services	blended__individual_and_group_based__ser	individual_therapy_off_campus_services	group_therapy_off_campus_services	group_therapy_on_campus_services		in_person_on_campus_services	in_person_off_campus_services	digital__online__treatment	mixed__physical_and_online	2	peer_counselor therapist psychologist	1	0	0	0	1	0	0	0	1	0		3	3	2	3	3	3
1	21	2	2	none	0	0	0	0	0	0	0	0	0	1	0				4		blended__individual_and_group_based__ser	individual_therapy_on_campus_services	individual_therapy_off_campus_services	group_therapy_on_campus_services	group_therapy_off_campus_services		in_person_on_campus_services	in_person_off_campus_services	mixed__physical_and_online	digital__online__treatment	0	psychologist counselor peer_counselor chaplain dean_of_students	1	0	1	0	1	1	1	0	0	0		3	3	3	3	3	4
1	19	1	2	campus_psychologist peer_educators awareness_campaigns	0	0	1	0	0	0	0	1	1	0	0				1		group_therapy_on_campus_services	individual_therapy_off_campus_services	blended__individual_and_group_based__ser	group_therapy_off_campus_services	individual_therapy_on_campus_services		in_person_off_campus_services	in_person_on_campus_services	mixed__physical_and_online	digital__online__treatment	1	therapist peer_counselor	0	0	0	0	1	0	0	0	1	0		3	3	2	2	3	3
1	26	2	9	awareness_campaigns workshops face_to_face	0	1	0	0	0	1	0	0	1	0	0				4		individual_therapy_off_campus_services	individual_therapy_on_campus_services	group_therapy_off_campus_services	group_therapy_on_campus_services	blended__individual_and_group_based__ser		in_person_on_campus_services	in_person_off_campus_services	digital__online__treatment	mixed__physical_and_online	2	dean_of_students	0	0	0	0	0	0	1	0	0	0		3	1	2	1	4	4
1	21	1	6	none	0	0	0	0	0	0	0	0	0	1	0				5		group_therapy_on_campus_services	group_therapy_off_campus_services	individual_therapy_on_campus_services	blended__individual_and_group_based__ser	individual_therapy_off_campus_services		in_person_on_campus_services	in_person_off_campus_services	mixed__physical_and_online	digital__online__treatment	2	psychiatrist psychologist chaplain therapist	1	1	0	0	0	1	0	0	1	0		4	4	4	4	4	3
1	20	1	2	campus_psychologist	0	0	1	0	0	0	0	0	0	0	0				2		individual_therapy_off_campus_services	individual_therapy_on_campus_services	group_therapy_off_campus_services	group_therapy_on_campus_services	blended__individual_and_group_based__ser		in_person_on_campus_services	in_person_off_campus_services	digital__online__treatment	mixed__physical_and_online	2	psychologist janitor	1	0	0	0	0	0	0	1	0	0		2	2	1	1	2	2
1	22	1	3	campus_psychologist awareness_campaigns mhs_provider	0	0	1	0	1	0	0	0	1	0	0				5		individual_therapy_on_campus_services	blended__individual_and_group_based__ser	group_therapy_on_campus_services	individual_therapy_off_campus_services	group_therapy_off_campus_services		in_person_on_campus_services	in_person_off_campus_services	mixed__physical_and_online	digital__online__treatment	2	therapist peer_counselor psychologist psychiatrist	1	1	0	0	1	0	0	0	1	0		4	2	2	3	3	3
1	24	4	6	face_to_face mhs_provider peer_educators awareness_campaigns	0	1	0	0	1	0	0	1	1	0	1	0	2	4	5		individual_therapy_off_campus_services	individual_therapy_on_campus_services	blended__individual_and_group_based__ser	group_therapy_off_campus_services	group_therapy_on_campus_services		digital__online__treatment	mixed__physical_and_online	in_person_off_campus_services	in_person_on_campus_services	1	therapist	0	0	0	0	0	0	0	0	1	0		2	2	2	2	2	3
1	20	1	9	campus_psychologist	0	0	1	0	0	0	0	0	0	0	0				4		individual_therapy_on_campus_services	group_therapy_on_campus_services	blended__individual_and_group_based__ser	group_therapy_off_campus_services	individual_therapy_off_campus_services		in_person_on_campus_services	digital__online__treatment	in_person_off_campus_services	mixed__physical_and_online	0	psychologist counselor chaplain therapist social_worker	1	0	1	1	0	1	0	0	1	0		3	3	4	4	3	4
1	22	1	2	none	0	0	0	0	0	0	0	0	0	1	0				5		individual_therapy_off_campus_services	individual_therapy_on_campus_services	group_therapy_off_campus_services	group_therapy_on_campus_services	blended__individual_and_group_based__ser		in_person_off_campus_services	in_person_on_campus_services	mixed__physical_and_online	digital__online__treatment	2	chaplain	0	0	0	0	0	1	0	0	0	0		3	3	3	3	3	3
1	20	1	3	awareness_campaigns	0	0	0	0	0	0	0	0	1	0	1	1	2	5	5		individual_therapy_on_campus_services	individual_therapy_off_campus_services	blended__individual_and_group_based__ser	group_therapy_off_campus_services	group_therapy_on_campus_services		mixed__physical_and_online	digital__online__treatment	in_person_off_campus_services	in_person_on_campus_services	2	peer_counselor	0	0	0	0	1	0	0	0	0	0		4	1	1	1	1	1
1	24	3	2	peer_educators campus_psychologist	0	0	1	0	0	0	0	1	0	0	0				3		blended__individual_and_group_based__ser	individual_therapy_on_campus_services	group_therapy_off_campus_services	individual_therapy_off_campus_services	group_therapy_on_campus_services		in_person_on_campus_services	in_person_off_campus_services	digital__online__treatment	mixed__physical_and_online	0	psychologist	1	0	0	0	0	0	0	0	0	0		4	4	4	4	4	4
1	23	4	4	none	0	0	0	0	0	0	0	0	0	1	0				2		individual_therapy_on_campus_services	individual_therapy_off_campus_services	group_therapy_on_campus_services	group_therapy_off_campus_services	blended__individual_and_group_based__ser		in_person_on_campus_services	in_person_off_campus_services	digital__online__treatment	mixed__physical_and_online	1	psychologist	1	0	0	0	0	0	0	0	0	0		2	2	2	2	2	3
1	21	2	9	face_to_face campus_psychologist campus_chaplain workshops support_groups peer_educators awareness_campaigns mhs_provider online	1	1	1	1	1	1	1	1	1	0	1	1	2	5	1		individual_therapy_on_campus_services	group_therapy_on_campus_services	individual_therapy_off_campus_services	group_therapy_off_campus_services	blended__individual_and_group_based__ser		in_person_on_campus_services	in_person_off_campus_services	digital__online__treatment	mixed__physical_and_online	2	psychologist social_worker peer_counselor chaplain therapist dean_of_students	1	0	0	1	1	1	1	0	1	0		2	3	3	3	3	3
1	22	2	9	campus_psychologist	0	0	1	0	0	0	0	0	0	0	0				5		individual_therapy_on_campus_services	individual_therapy_off_campus_services	blended__individual_and_group_based__ser	group_therapy_on_campus_services	group_therapy_off_campus_services		digital__online__treatment	mixed__physical_and_online	in_person_off_campus_services	in_person_on_campus_services	2	social_worker	0	0	0	1	0	0	0	0	0	0		3	4	2	1	3	1
1	20	1	3	online face_to_face campus_psychologist awareness_campaigns peer_educators support_groups workshops mhs_provider campus_chaplain	1	1	1	1	1	1	1	1	1	0	0				4		individual_therapy_on_campus_services	group_therapy_on_campus_services	individual_therapy_off_campus_services	blended__individual_and_group_based__ser	group_therapy_off_campus_services		in_person_on_campus_services	in_person_off_campus_services	digital__online__treatment	mixed__physical_and_online	1	psychologist counselor social_worker chaplain dean_of_students therapist	1	0	1	1	0	1	1	0	1	0		1	1	1	2	2	3
1	24	4	8	none	0	0	0	0	0	0	0	0	0	1	0				3		individual_therapy_on_campus_services	individual_therapy_off_campus_services	group_therapy_off_campus_services	group_therapy_on_campus_services	blended__individual_and_group_based__ser		in_person_on_campus_services	digital__online__treatment	in_person_off_campus_services	mixed__physical_and_online	2	peer_counselor	0	0	0	0	1	0	0	0	0	0		1	1	1	1	1	1
1	22	2	3	none	0	0	0	0	0	0	0	0	0	1	0				2		individual_therapy_on_campus_services	individual_therapy_off_campus_services	group_therapy_off_campus_services	group_therapy_on_campus_services	blended__individual_and_group_based__ser		in_person_off_campus_services	in_person_on_campus_services	digital__online__treatment	mixed__physical_and_online	1	janitor psychologist therapist chaplain	1	0	0	0	0	1	0	1	1	0		3	3	2	2	2	2
1	20	1	9	none	0	0	0	0	0	0	0	0	0	1	0				1		individual_therapy_on_campus_services	blended__individual_and_group_based__ser	group_therapy_on_campus_services	group_therapy_off_campus_services	individual_therapy_off_campus_services		in_person_on_campus_services	in_person_off_campus_services	mixed__physical_and_online	digital__online__treatment	2	psychologist	1	0	0	0	0	0	0	0	0	0		3	2	3	3	3	4
1	21	1	1	workshops	0	0	0	0	0	1	0	0	0	0	0				3		individual_therapy_off_campus_services	individual_therapy_on_campus_services	group_therapy_off_campus_services	group_therapy_on_campus_services	blended__individual_and_group_based__ser		in_person_off_campus_services	in_person_on_campus_services	digital__online__treatment	mixed__physical_and_online	2	therapist	0	0	0	0	0	0	0	0	1	0		2	2	3	2	3	3
1	20	1	3	face_to_face peer_educators	0	1	0	0	0	0	0	1	0	0	0				3		group_therapy_on_campus_services	individual_therapy_on_campus_services	blended__individual_and_group_based__ser	group_therapy_off_campus_services	individual_therapy_off_campus_services		in_person_on_campus_services	mixed__physical_and_online	in_person_off_campus_services	digital__online__treatment	0	psychologist psychiatrist therapist	1	1	0	0	0	0	0	0	1	0		3	4	3	1	1	4
1	21	1	6	workshops peer_educators awareness_campaigns face_to_face	0	1	0	0	0	1	0	1	1	0	0				2		blended__individual_and_group_based__ser	individual_therapy_on_campus_services	group_therapy_on_campus_services	individual_therapy_off_campus_services	group_therapy_off_campus_services		in_person_on_campus_services	mixed__physical_and_online	in_person_off_campus_services	digital__online__treatment	0	psychologist counselor peer_counselor therapist dean_of_students	1	0	1	0	1	0	1	0	1	0		3	4	4	4	4	3
1	22	1	9	awareness_campaigns	0	0	0	0	0	0	0	0	1	0	0				3		individual_therapy_on_campus_services	individual_therapy_off_campus_services	group_therapy_off_campus_services	blended__individual_and_group_based__ser	group_therapy_on_campus_services		in_person_on_campus_services	in_person_off_campus_services	mixed__physical_and_online	digital__online__treatment	1	psychologist counselor social_worker therapist psychiatrist	1	1	1	1	0	0	0	0	1	0		4	3	2	2	3	4
1	22	3	2	workshops	0	0	0	0	0	1	0	0	0	0	0				3		group_therapy_on_campus_services	individual_therapy_on_campus_services	individual_therapy_off_campus_services	group_therapy_off_campus_services	blended__individual_and_group_based__ser		in_person_on_campus_services	in_person_off_campus_services	mixed__physical_and_online	digital__online__treatment	2	psychologist counselor peer_counselor therapist	1	0	1	0	1	0	0	0	1	0		3	3	3	3	3	3
1	22	3	2	support_groups	0	0	0	0	0	0	1	0	0	0	0				3		individual_therapy_on_campus_services	group_therapy_on_campus_services	individual_therapy_off_campus_services	group_therapy_off_campus_services	blended__individual_and_group_based__ser		in_person_on_campus_services	in_person_off_campus_services	mixed__physical_and_online	digital__online__treatment	1	chaplain peer_counselor	0	0	0	0	1	1	0	0	0	0		2	3	3	3	3	4
1	26	4	2	face_to_face campus_psychologist	0	1	1	0	0	0	0	0	0	0	0				2		individual_therapy_on_campus_services	group_therapy_on_campus_services	individual_therapy_off_campus_services	blended__individual_and_group_based__ser	group_therapy_off_campus_services		in_person_on_campus_services	in_person_off_campus_services	digital__online__treatment	mixed__physical_and_online	1	psychologist counselor social_worker peer_counselor chaplain	1	0	1	1	1	1	0	0	0	0		2	3	3	3	3	2
1	23	3	6	awareness_campaigns	0	0	0	0	0	0	0	0	1	0	0				3		individual_therapy_on_campus_services	individual_therapy_off_campus_services	blended__individual_and_group_based__ser	group_therapy_on_campus_services	group_therapy_off_campus_services		in_person_on_campus_services	digital__online__treatment	mixed__physical_and_online	in_person_off_campus_services	2	psychologist therapist peer_counselor janitor psychiatrist counselor chaplain social_worker	1	1	1	1	1	1	0	1	1	0		3	3	3	3	3	1
1	23	2	3	online face_to_face campus_psychologist campus_chaplain	1	1	1	1	0	0	0	0	0	0	0				3		group_therapy_on_campus_services	blended__individual_and_group_based__ser	individual_therapy_on_campus_services	individual_therapy_off_campus_services	group_therapy_off_campus_services		in_person_on_campus_services	in_person_off_campus_services	digital__online__treatment	mixed__physical_and_online	1	psychologist psychiatrist counselor dean_of_students therapist janitor	1	1	1	0	0	0	1	1	1	0		3	1	2	2	2	4
1	22	4	8	none	0	0	0	0	0	0	0	0	0	1	0				2		individual_therapy_on_campus_services	group_therapy_on_campus_services	individual_therapy_off_campus_services	group_therapy_off_campus_services	blended__individual_and_group_based__ser		in_person_on_campus_services	mixed__physical_and_online	in_person_off_campus_services	digital__online__treatment	0	psychologist counselor chaplain social_worker	1	0	1	1	0	1	0	0	0	0		2	2	2	3	2	3
1	25	4	6	campus_chaplain	0	0	0	1	0	0	0	0	0	0	0				3		individual_therapy_on_campus_services	group_therapy_on_campus_services	group_therapy_off_campus_services	individual_therapy_off_campus_services	blended__individual_and_group_based__ser		in_person_on_campus_services	in_person_off_campus_services	digital__online__treatment	mixed__physical_and_online	2	psychologist	1	0	0	0	0	0	0	0	0	0		3	3	3	3	3	3
1	26	4	2	support_groups	0	0	0	0	0	0	1	0	0	0	0				2		individual_therapy_off_campus_services	individual_therapy_on_campus_services	group_therapy_off_campus_services	blended__individual_and_group_based__ser	group_therapy_on_campus_services		in_person_on_campus_services	in_person_off_campus_services	mixed__physical_and_online	digital__online__treatment	0	counselor	0	0	1	0	0	0	0	0	0	0		3	3	3	4	4	4
1	24	5	2	face_to_face	0	1	0	0	0	0	0	0	0	0	0				1		individual_therapy_off_campus_services	individual_therapy_on_campus_services	group_therapy_on_campus_services	blended__individual_and_group_based__ser	group_therapy_off_campus_services		in_person_on_campus_services	in_person_off_campus_services	digital__online__treatment	mixed__physical_and_online	1	psychologist counselor psychiatrist peer_counselor therapist	1	1	1	0	1	0	0	0	1	0		3	3	3	3	3	3
1	22	2	2	campus_psychologist workshops support_groups peer_educators awareness_campaigns	0	0	1	0	0	1	1	1	1	0	1	0	2	5	2		group_therapy_on_campus_services	blended__individual_and_group_based__ser	group_therapy_off_campus_services	individual_therapy_off_campus_services	individual_therapy_on_campus_services		mixed__physical_and_online	in_person_on_campus_services	in_person_off_campus_services	digital__online__treatment	2	psychologist counselor social_worker peer_counselor dean_of_students chaplain janitor therapist	1	0	1	1	1	1	1	1	1	0		1	1	1	3	3	1
1	27	2	2	campus_chaplain	0	0	0	1	0	0	0	0	0	0	0				1		individual_therapy_on_campus_services	individual_therapy_off_campus_services	group_therapy_on_campus_services	group_therapy_off_campus_services	blended__individual_and_group_based__ser		in_person_on_campus_services	in_person_off_campus_services	digital__online__treatment	mixed__physical_and_online	1	psychologist counselor social_worker peer_counselor chaplain	1	0	1	1	1	1	0	0	0	0		1	1	1	1	1	1
1	23	2	2	awareness_campaigns	0	0	0	0	0	0	0	0	1	0	1	1	1	4	3		individual_therapy_on_campus_services	group_therapy_on_campus_services	group_therapy_off_campus_services	blended__individual_and_group_based__ser	individual_therapy_off_campus_services		in_person_on_campus_services	in_person_off_campus_services	mixed__physical_and_online	digital__online__treatment	1	counselor	0	0	1	0	0	0	0	0	0	0		3	3	2	3	2	3
1	25	4	8	face_to_face	0	1	0	0	0	0	0	0	0	0	0				4		individual_therapy_on_campus_services	group_therapy_on_campus_services	individual_therapy_off_campus_services	blended__individual_and_group_based__ser	group_therapy_off_campus_services		in_person_on_campus_services	in_person_off_campus_services	mixed__physical_and_online	digital__online__treatment	1	chaplain	0	0	0	0	0	1	0	0	0	0		2	3	3	4	4	3
1	21	2	2	none	0	0	0	0	0	0	0	0	0	1	0				2		individual_therapy_on_campus_services	group_therapy_on_campus_services	blended__individual_and_group_based__ser	individual_therapy_off_campus_services	group_therapy_off_campus_services		in_person_on_campus_services	mixed__physical_and_online	in_person_off_campus_services	digital__online__treatment	2	therapist psychologist peer_counselor counselor	1	0	1	0	1	0	0	0	1	0		3	3	4	3	3	3
1	22	2	4	none	0	0	0	0	0	0	0	0	0	1	0				1		individual_therapy_off_campus_services	individual_therapy_on_campus_services	group_therapy_off_campus_services	group_therapy_on_campus_services	blended__individual_and_group_based__ser		in_person_off_campus_services	in_person_on_campus_services	mixed__physical_and_online	digital__online__treatment	1	therapist	0	0	0	0	0	0	0	0	1	0		1	1	1	1	1	2
1	21	3	2	none	0	0	0	0	0	0	0	0	0	1	0				1		individual_therapy_on_campus_services	individual_therapy_off_campus_services	group_therapy_off_campus_services	blended__individual_and_group_based__ser	group_therapy_on_campus_services		in_person_on_campus_services	in_person_off_campus_services	digital__online__treatment	mixed__physical_and_online	2	janitor	0	0	0	0	0	0	0	1	0	0		1	4	4	4	4	3
1	20	1	9	campus_psychologist	0	0	1	0	0	0	0	0	0	0	0				2		individual_therapy_on_campus_services	individual_therapy_off_campus_services	blended__individual_and_group_based__ser	group_therapy_off_campus_services	group_therapy_on_campus_services		mixed__physical_and_online	digital__online__treatment	in_person_off_campus_services	in_person_on_campus_services	1	peer_counselor	0	0	0	0	1	0	0	0	0	0		3	4	2	4	3	2
1	23	4	2	face_to_face mhs_provider peer_educators awareness_campaigns	0	1	0	0	1	0	0	1	1	0	0				4		individual_therapy_on_campus_services	group_therapy_on_campus_services	group_therapy_off_campus_services	individual_therapy_off_campus_services	blended__individual_and_group_based__ser		in_person_on_campus_services	in_person_off_campus_services	digital__online__treatment	mixed__physical_and_online	2	psychologist	1	0	0	0	0	0	0	0	0	0		3	3	3	3	3	2
1	25	4	3	campus_psychologist	0	0	1	0	0	0	0	0	0	0	0				3		individual_therapy_on_campus_services	individual_therapy_off_campus_services	group_therapy_on_campus_services	group_therapy_off_campus_services	blended__individual_and_group_based__ser		in_person_on_campus_services	in_person_off_campus_services	digital__online__treatment	mixed__physical_and_online	2	therapist janitor chaplain dean_of_students social_worker counselor psychiatrist psychologist	1	1	1	1	0	1	1	1	1	0		3	4	3	2	4	4
1	24	4	6	online	1	0	0	0	0	0	0	0	0	0	1	1	2	4	2		individual_therapy_on_campus_services	individual_therapy_off_campus_services	blended__individual_and_group_based__ser	group_therapy_off_campus_services	group_therapy_on_campus_services		in_person_on_campus_services	in_person_off_campus_services	digital__online__treatment	mixed__physical_and_online	2	social_worker psychiatrist	0	1	0	1	0	0	0	0	0	0		3	1	1	2	1	1
1	22	4	6	campus_psychologist	0	0	1	0	0	0	0	0	0	0	0				2		individual_therapy_on_campus_services	group_therapy_on_campus_services	individual_therapy_off_campus_services	group_therapy_off_campus_services	blended__individual_and_group_based__ser		mixed__physical_and_online	in_person_on_campus_services	in_person_off_campus_services	digital__online__treatment	2	chaplain	0	0	0	0	0	1	0	0	0	0		2	3	3	3	3	3
1	28	4	8	none	0	0	0	0	0	0	0	0	0	1	0				2		individual_therapy_on_campus_services	individual_therapy_off_campus_services	group_therapy_on_campus_services	group_therapy_off_campus_services	blended__individual_and_group_based__ser		in_person_on_campus_services	in_person_off_campus_services	digital__online__treatment	mixed__physical_and_online	0	psychologist counselor social_worker	1	0	1	1	0	0	0	0	0	0		3	3	3	3	3	3
1	25	3	8	face_to_face	0	1	0	0	0	0	0	0	0	0	0				5		individual_therapy_on_campus_services	group_therapy_on_campus_services	blended__individual_and_group_based__ser	individual_therapy_off_campus_services	group_therapy_off_campus_services		mixed__physical_and_online	in_person_on_campus_services	digital__online__treatment	in_person_off_campus_services	2	psychologist counselor	1	0	1	0	0	0	0	0	0	0		1	3	4	4	4	4
1	25	4	0	online mhs_provider peer_educators	1	0	0	0	1	0	0	1	0	0	0				5		individual_therapy_on_campus_services	blended__individual_and_group_based__ser	group_therapy_off_campus_services	group_therapy_on_campus_services	individual_therapy_off_campus_services		mixed__physical_and_online	in_person_on_campus_services	in_person_off_campus_services	digital__online__treatment	2	psychologist psychiatrist social_worker peer_counselor therapist	1	1	0	1	1	0	0	0	1	0		1	3	4	2	4	2
1	22	4	6	none	0	0	0	0	0	0	0	0	0	1	0				1		individual_therapy_on_campus_services	group_therapy_on_campus_services	group_therapy_off_campus_services	blended__individual_and_group_based__ser	individual_therapy_off_campus_services		in_person_on_campus_services	in_person_off_campus_services	digital__online__treatment	mixed__physical_and_online	2	psychologist	1	0	0	0	0	0	0	0	0	0		3	3	3	2	3	3
1	21	1	0	online face_to_face campus_psychologist	1	1	1	0	0	0	0	0	0	0	0				3		individual_therapy_on_campus_services	individual_therapy_off_campus_services	blended__individual_and_group_based__ser	group_therapy_on_campus_services	group_therapy_off_campus_services		in_person_on_campus_services	in_person_off_campus_services	mixed__physical_and_online	digital__online__treatment	1	psychologist psychiatrist counselor social_worker peer_counselor chaplain therapist other dean_of_students	1	1	1	1	1	1	1	0	1	1	My parents	2	2	2	2	2	2
1	20	2	3	face_to_face campus_psychologist campus_chaplain	0	1	1	1	0	0	0	0	0	0	0				3		individual_therapy_on_campus_services	group_therapy_off_campus_services	group_therapy_on_campus_services	individual_therapy_off_campus_services	blended__individual_and_group_based__ser		in_person_on_campus_services	in_person_off_campus_services	digital__online__treatment	mixed__physical_and_online	0	counselor chaplain	0	0	1	0	0	1	0	0	0	0		1	4	3	4	4	1
1	21	2	4	face_to_face	0	1	0	0	0	0	0	0	0	0	0				2		individual_therapy_on_campus_services	individual_therapy_off_campus_services	group_therapy_on_campus_services	group_therapy_off_campus_services	blended__individual_and_group_based__ser		in_person_on_campus_services	in_person_off_campus_services	digital__online__treatment	mixed__physical_and_online	2	psychologist peer_counselor dean_of_students	1	0	0	0	1	0	1	0	0	0		3	3	3	3	1	3
1	24	4	4	face_to_face	0	1	0	0	0	0	0	0	0	0	0				1		individual_therapy_off_campus_services	individual_therapy_on_campus_services	group_therapy_on_campus_services	group_therapy_off_campus_services	blended__individual_and_group_based__ser		in_person_on_campus_services	digital__online__treatment	in_person_off_campus_services	mixed__physical_and_online	1	counselor therapist	0	0	1	0	0	0	0	0	1	0		1	1	1	1	1	2
1	23	2	3	face_to_face	0	1	0	0	0	0	0	0	0	0	0				4		group_therapy_on_campus_services	blended__individual_and_group_based__ser	individual_therapy_on_campus_services	group_therapy_off_campus_services	individual_therapy_off_campus_services		mixed__physical_and_online	in_person_off_campus_services	digital__online__treatment	in_person_on_campus_services	1	psychologist counselor peer_counselor dean_of_students therapist psychiatrist	1	1	1	0	1	0	1	0	1	0		2	3	3	4	4	3
1	21	2	8	mhs_provider campus_chaplain workshops	0	0	0	1	1	1	0	0	0	0	0				1		individual_therapy_off_campus_services	individual_therapy_on_campus_services	blended__individual_and_group_based__ser	group_therapy_off_campus_services	group_therapy_on_campus_services		in_person_off_campus_services	in_person_on_campus_services	mixed__physical_and_online	digital__online__treatment	0	chaplain	0	0	0	0	0	1	0	0	0	0		1	1	1	3	3	4
1	23	2	3	online face_to_face campus_chaplain mhs_provider workshops support_groups peer_educators awareness_campaigns	1	1	0	1	1	1	1	1	1	0	1	1	3	5	5		group_therapy_on_campus_services	individual_therapy_on_campus_services	blended__individual_and_group_based__ser	individual_therapy_off_campus_services	group_therapy_off_campus_services		in_person_off_campus_services	mixed__physical_and_online	digital__online__treatment	in_person_on_campus_services	1	counselor peer_counselor chaplain therapist	0	0	1	0	1	1	0	0	1	0		3	2	2	3	2	2
1	39	1	4	face_to_face	0	1	0	0	0	0	0	0	0	0	0				2		blended__individual_and_group_based__ser	individual_therapy_on_campus_services	individual_therapy_off_campus_services	group_therapy_off_campus_services	group_therapy_on_campus_services		in_person_on_campus_services	mixed__physical_and_online	digital__online__treatment	in_person_off_campus_services	2	chaplain	0	0	0	0	0	1	0	0	0	0		3	2	1	2	2	2
1	21	1	4	none	0	0	0	0	0	0	0	0	0	1	0				1		group_therapy_on_campus_services	individual_therapy_off_campus_services	group_therapy_off_campus_services	individual_therapy_on_campus_services	blended__individual_and_group_based__ser		in_person_on_campus_services	in_person_off_campus_services	digital__online__treatment	mixed__physical_and_online	2	psychologist	1	0	0	0	0	0	0	0	0	0		3	1	1	2	2	4
1	22	4	4	face_to_face	0	1	0	0	0	0	0	0	0	0	0				3		individual_therapy_on_campus_services	group_therapy_off_campus_services	individual_therapy_off_campus_services	blended__individual_and_group_based__ser	group_therapy_on_campus_services		mixed__physical_and_online	in_person_off_campus_services	digital__online__treatment	in_person_on_campus_services	0	social_worker psychologist janitor	1	0	0	1	0	0	0	1	0	0		3	2	2	3	1	2
1	24	4	4	online	1	0	0	0	0	0	0	0	0	0	0				1		group_therapy_on_campus_services	group_therapy_off_campus_services	blended__individual_and_group_based__ser	individual_therapy_on_campus_services	individual_therapy_off_campus_services		digital__online__treatment	mixed__physical_and_online	in_person_on_campus_services	in_person_off_campus_services	1	chaplain	0	0	0	0	0	1	0	0	0	0		3	4	4	3	3	4
1	23	4	6	none	0	0	0	0	0	0	0	0	0	1	0				1		individual_therapy_on_campus_services	group_therapy_off_campus_services	group_therapy_on_campus_services	individual_therapy_off_campus_services	blended__individual_and_group_based__ser		in_person_on_campus_services	in_person_off_campus_services	digital__online__treatment	mixed__physical_and_online	0	counselor social_worker	0	0	1	1	0	0	0	0	0	0		4	4	4	4	4	4
1	22	2	8	awareness_campaigns campus_chaplain	0	0	0	1	0	0	0	0	1	0	0				1		individual_therapy_off_campus_services	individual_therapy_on_campus_services	group_therapy_off_campus_services	group_therapy_on_campus_services	blended__individual_and_group_based__ser		digital__online__treatment	mixed__physical_and_online	in_person_off_campus_services	in_person_on_campus_services	0	other	0	0	0	0	0	0	0	0	0	1	Church	3	4	2	3	3	4
1	20	1	4	mhs_provider workshops support_groups awareness_campaigns	0	0	0	0	1	1	1	0	1	0	0				2		individual_therapy_on_campus_services	individual_therapy_off_campus_services	blended__individual_and_group_based__ser	group_therapy_on_campus_services	group_therapy_off_campus_services		digital__online__treatment	in_person_on_campus_services	mixed__physical_and_online	in_person_off_campus_services	1	psychologist counselor peer_counselor therapist other	1	0	1	0	1	0	0	0	1	1	Parent	2	2	2	2	4	4
1	22	2	0	face_to_face	0	1	0	0	0	0	0	0	0	0	0				1		individual_therapy_on_campus_services	group_therapy_on_campus_services	individual_therapy_off_campus_services	blended__individual_and_group_based__ser	group_therapy_off_campus_services		in_person_on_campus_services	mixed__physical_and_online	in_person_off_campus_services	digital__online__treatment	2	psychologist psychiatrist chaplain janitor	1	1	0	0	0	1	0	1	0	0		1	3	3	4	2	4
1	19	1	4	face_to_face	0	1	0	0	0	0	0	0	0	0	0				3		individual_therapy_on_campus_services	blended__individual_and_group_based__ser	individual_therapy_off_campus_services	group_therapy_off_campus_services	group_therapy_on_campus_services		in_person_on_campus_services	digital__online__treatment	in_person_off_campus_services	mixed__physical_and_online	0	counselor	0	0	1	0	0	0	0	0	0	0		3	3	3	3	3	3
1	20	1	12	peer_educators	0	0	0	0	0	0	0	1	0	0	1	0	2	5	5		group_therapy_on_campus_services	group_therapy_off_campus_services	blended__individual_and_group_based__ser	individual_therapy_off_campus_services	individual_therapy_on_campus_services		in_person_on_campus_services	in_person_off_campus_services	digital__online__treatment	mixed__physical_and_online	2	counselor peer_counselor chaplain therapist dean_of_students	0	0	1	0	1	1	1	0	1	0		1	1	1	1	1	1
1	22	1	4	face_to_face	0	1	0	0	0	0	0	0	0	0	0				2		individual_therapy_on_campus_services	group_therapy_on_campus_services	group_therapy_off_campus_services	individual_therapy_off_campus_services	blended__individual_and_group_based__ser		in_person_on_campus_services	digital__online__treatment	mixed__physical_and_online	in_person_off_campus_services	1	psychologist	1	0	0	0	0	0	0	0	0	0		1	3	2	2	3	3
1	21	2	6	face_to_face	0	1	0	0	0	0	0	0	0	0	0				4		individual_therapy_on_campus_services	individual_therapy_off_campus_services	blended__individual_and_group_based__ser	group_therapy_on_campus_services	group_therapy_off_campus_services		in_person_on_campus_services	digital__online__treatment	in_person_off_campus_services	mixed__physical_and_online	1	counselor	0	0	1	0	0	0	0	0	0	0		3	2	2	3	3	3
1	21	2	0	face_to_face	0	1	0	0	0	0	0	0	0	0	0				4		group_therapy_off_campus_services	blended__individual_and_group_based__ser	individual_therapy_on_campus_services	individual_therapy_off_campus_services	group_therapy_on_campus_services		in_person_off_campus_services	mixed__physical_and_online	in_person_on_campus_services	digital__online__treatment	2	psychologist social_worker counselor janitor therapist chaplain	1	0	1	1	0	1	0	1	1	0		1	3	2	1	4	3
1	21	1	4	face_to_face	0	1	0	0	0	0	0	0	0	0	0				3		individual_therapy_on_campus_services	blended__individual_and_group_based__ser	group_therapy_on_campus_services	individual_therapy_off_campus_services	group_therapy_off_campus_services		in_person_on_campus_services	digital__online__treatment	mixed__physical_and_online	in_person_off_campus_services	2	psychologist counselor therapist	1	0	1	0	0	0	0	0	1	0		3	2	3	2	2	2
1	20	1	6	workshops campus_chaplain face_to_face awareness_campaigns peer_educators	0	1	0	1	0	1	0	1	1	0	0				3		blended__individual_and_group_based__ser	individual_therapy_on_campus_services	group_therapy_on_campus_services	group_therapy_off_campus_services	individual_therapy_off_campus_services		in_person_off_campus_services	in_person_on_campus_services	digital__online__treatment	mixed__physical_and_online	2	counselor chaplain dean_of_students peer_counselor social_worker	0	0	1	1	1	1	1	0	0	0		2	2	2	2	2	1
1	20	1	6	none	0	0	0	0	0	0	0	0	0	1	0				2		individual_therapy_off_campus_services	group_therapy_off_campus_services	individual_therapy_on_campus_services	group_therapy_on_campus_services	blended__individual_and_group_based__ser		mixed__physical_and_online	digital__online__treatment	in_person_off_campus_services	in_person_on_campus_services	2	counselor peer_counselor	0	0	1	0	1	0	0	0	0	0		3	3	4	3	3	3
1	24	4	5	face_to_face mhs_provider campus_chaplain workshops	0	1	0	1	1	1	0	0	0	0	1	0	2	2	2		individual_therapy_on_campus_services	blended__individual_and_group_based__ser	group_therapy_on_campus_services	individual_therapy_off_campus_services	group_therapy_off_campus_services		in_person_on_campus_services	in_person_off_campus_services	mixed__physical_and_online	digital__online__treatment	1	psychologist peer_counselor chaplain	1	0	0	0	1	1	0	0	0	0		3	3	3	2	3	4
1	25	2	6	face_to_face	0	1	0	0	0	0	0	0	0	0	0				2		individual_therapy_on_campus_services	individual_therapy_off_campus_services	blended__individual_and_group_based__ser	group_therapy_on_campus_services	group_therapy_off_campus_services		in_person_on_campus_services	in_person_off_campus_services	mixed__physical_and_online	digital__online__treatment	0	chaplain	0	0	0	0	0	1	0	0	0	0		4	4	4	4	4	4
1	20	1	4	none	0	0	0	0	0	0	0	0	0	1	0				1		individual_therapy_on_campus_services	individual_therapy_off_campus_services	group_therapy_off_campus_services	blended__individual_and_group_based__ser	group_therapy_on_campus_services		in_person_off_campus_services	digital__online__treatment	in_person_on_campus_services	mixed__physical_and_online	2	counselor chaplain other	0	0	1	0	0	1	0	0	0	1	Close family	4	3	2	2	3	4
1	20	1	4	none	0	0	0	0	0	0	0	0	0	1	0				2		group_therapy_off_campus_services	blended__individual_and_group_based__ser	group_therapy_on_campus_services	individual_therapy_on_campus_services	individual_therapy_off_campus_services		in_person_on_campus_services	in_person_off_campus_services	mixed__physical_and_online	digital__online__treatment	0	peer_counselor	0	0	0	0	1	0	0	0	0	0		3	2	2	2	2	2
1	24	3	4	peer_educators support_groups workshops	0	0	0	0	0	1	1	1	0	0	0				4		individual_therapy_on_campus_services	individual_therapy_off_campus_services	group_therapy_on_campus_services	group_therapy_off_campus_services	blended__individual_and_group_based__ser		digital__online__treatment	in_person_on_campus_services	in_person_off_campus_services	mixed__physical_and_online	2	psychologist counselor social_worker peer_counselor	1	0	1	1	1	0	0	0	0	0		3	3	3	3	3	4
1	21	2	4	face_to_face campus_chaplain support_groups peer_educators awareness_campaigns	0	1	0	1	0	0	1	1	1	0	0				2		individual_therapy_on_campus_services	individual_therapy_off_campus_services	blended__individual_and_group_based__ser	group_therapy_on_campus_services	group_therapy_off_campus_services		in_person_on_campus_services	mixed__physical_and_online	in_person_off_campus_services	digital__online__treatment	1	counselor	0	0	1	0	0	0	0	0	0	0		3	2	3	3	3	4
1	21	2	4	campus_chaplain face_to_face mhs_provider workshops peer_educators awareness_campaigns	0	1	0	1	1	1	0	1	1	0	0				4		group_therapy_off_campus_services	group_therapy_on_campus_services	blended__individual_and_group_based__ser	individual_therapy_on_campus_services	individual_therapy_off_campus_services		in_person_on_campus_services	mixed__physical_and_online	digital__online__treatment	in_person_off_campus_services	1	chaplain	0	0	0	0	0	1	0	0	0	0		4	3	3	3	2	4
1	21	2	2	face_to_face support_groups workshops peer_educators awareness_campaigns mhs_provider campus_chaplain campus_psychologist online	1	1	1	1	1	1	1	1	1	0	0				2		blended__individual_and_group_based__ser	individual_therapy_on_campus_services	group_therapy_off_campus_services	individual_therapy_off_campus_services	group_therapy_on_campus_services		mixed__physical_and_online	in_person_on_campus_services	in_person_off_campus_services	digital__online__treatment	1	psychologist therapist dean_of_students peer_counselor social_worker other	1	0	0	1	1	0	1	0	1	1	Parent	3	3	2	2	3	2
1	25	4	4	face_to_face peer_educators	0	1	0	0	0	0	0	1	0	0	0				2		individual_therapy_on_campus_services	group_therapy_on_campus_services	individual_therapy_off_campus_services	group_therapy_off_campus_services	blended__individual_and_group_based__ser		in_person_on_campus_services	digital__online__treatment	in_person_off_campus_services	mixed__physical_and_online	1	counselor peer_counselor psychologist	1	0	1	0	1	0	0	0	0	0		2	2	1	2	2	4
1	23	3	6	face_to_face	0	1	0	0	0	0	0	0	0	0	1	1	2	1	4		group_therapy_on_campus_services	individual_therapy_off_campus_services	individual_therapy_on_campus_services	blended__individual_and_group_based__ser	group_therapy_off_campus_services		in_person_on_campus_services	in_person_off_campus_services	digital__online__treatment	mixed__physical_and_online	2	psychologist	1	0	0	0	0	0	0	0	0	0		4	2	2	1	1	3
1	20	1	4	face_to_face support_groups peer_educators awareness_campaigns	0	1	0	0	0	0	1	1	1	0	0				1		individual_therapy_on_campus_services	individual_therapy_off_campus_services	blended__individual_and_group_based__ser	group_therapy_on_campus_services	group_therapy_off_campus_services		in_person_on_campus_services	in_person_off_campus_services	mixed__physical_and_online	digital__online__treatment	0	other	0	0	0	0	0	0	0	0	0	1	Parent or close related persons	2	3	1	1	1	3
1	21	1	4	face_to_face campus_psychologist workshops support_groups awareness_campaigns	0	1	1	0	0	1	1	0	1	0	0				1		individual_therapy_on_campus_services	blended__individual_and_group_based__ser	group_therapy_off_campus_services	group_therapy_on_campus_services	individual_therapy_off_campus_services		in_person_on_campus_services	in_person_off_campus_services	digital__online__treatment	mixed__physical_and_online	1	psychologist counselor peer_counselor therapist social_worker	1	0	1	1	1	0	0	0	1	0		3	2	2	2	2	2
1	23	2	4	face_to_face awareness_campaigns peer_educators workshops support_groups campus_psychologist	0	1	1	0	0	1	1	1	1	0	0				5		individual_therapy_on_campus_services	group_therapy_on_campus_services	blended__individual_and_group_based__ser	individual_therapy_off_campus_services	group_therapy_off_campus_services		in_person_on_campus_services	in_person_off_campus_services	digital__online__treatment	mixed__physical_and_online	2	psychologist psychiatrist counselor social_worker chaplain dean_of_students	1	1	1	1	0	1	1	0	0	0		3	3	3	2	3	2
1	23	1	6	campus_chaplain peer_educators support_groups	0	0	0	1	0	0	1	1	0	0	0				1		individual_therapy_on_campus_services	group_therapy_on_campus_services	blended__individual_and_group_based__ser	group_therapy_off_campus_services	individual_therapy_off_campus_services		in_person_on_campus_services	in_person_off_campus_services	digital__online__treatment	mixed__physical_and_online	2	psychologist	1	0	0	0	0	0	0	0	0	0		2	1	2	1	2	2
1	21	1	6	none	0	0	0	0	0	0	0	0	0	1	0				1		individual_therapy_on_campus_services	group_therapy_on_campus_services	blended__individual_and_group_based__ser	group_therapy_off_campus_services	individual_therapy_off_campus_services		in_person_on_campus_services	in_person_off_campus_services	mixed__physical_and_online	digital__online__treatment	1	counselor	0	0	1	0	0	0	0	0	0	0		3	4	3	2	2	3
1	20	1	6	face_to_face campus_psychologist campus_chaplain peer_educators awareness_campaigns	0	1	1	1	0	0	0	1	1	0	0				2		individual_therapy_on_campus_services	individual_therapy_off_campus_services	group_therapy_on_campus_services	blended__individual_and_group_based__ser	group_therapy_off_campus_services		in_person_on_campus_services	digital__online__treatment	in_person_off_campus_services	mixed__physical_and_online	1	therapist	0	0	0	0	0	0	0	0	1	0		4	4	4	3	3	4
1	19	2	4	face_to_face	0	1	0	0	0	0	0	0	0	0	0				3		individual_therapy_off_campus_services	blended__individual_and_group_based__ser	group_therapy_on_campus_services	individual_therapy_on_campus_services	group_therapy_off_campus_services		digital__online__treatment	in_person_off_campus_services	mixed__physical_and_online	in_person_on_campus_services	1	counselor	0	0	1	0	0	0	0	0	0	0		2	2	3	2	3	2
1	22	3	2	face_to_face mhs_provider	0	1	0	0	1	0	0	0	0	0	0				3		blended__individual_and_group_based__ser	individual_therapy_on_campus_services	individual_therapy_off_campus_services	group_therapy_off_campus_services	group_therapy_on_campus_services		digital__online__treatment	mixed__physical_and_online	in_person_off_campus_services	in_person_on_campus_services	1	social_worker counselor therapist	0	0	1	1	0	0	0	0	1	0		2	3	2	1	1	3
1	20	2	3	face_to_face	0	1	0	0	0	0	0	0	0	0	0				1		group_therapy_off_campus_services	individual_therapy_off_campus_services	blended__individual_and_group_based__ser	group_therapy_on_campus_services	individual_therapy_on_campus_services		mixed__physical_and_online	in_person_on_campus_services	in_person_off_campus_services	digital__online__treatment	2	psychologist	1	0	0	0	0	0	0	0	0	0		3	3	3	3	3	3
1	19	1	4	none	0	0	0	0	0	0	0	0	0	1	0				1		individual_therapy_on_campus_services	group_therapy_on_campus_services	blended__individual_and_group_based__ser	group_therapy_off_campus_services	individual_therapy_off_campus_services		in_person_off_campus_services	in_person_on_campus_services	digital__online__treatment	mixed__physical_and_online	2	psychologist psychiatrist	1	1	0	0	0	0	0	0	0	0		1	3	3	3	3	3
1	23	2	2	face_to_face	0	1	0	0	0	0	0	0	0	0	0				2		group_therapy_on_campus_services	individual_therapy_on_campus_services	group_therapy_off_campus_services	individual_therapy_off_campus_services	blended__individual_and_group_based__ser		in_person_on_campus_services	in_person_off_campus_services	digital__online__treatment	mixed__physical_and_online	2	psychiatrist peer_counselor social_worker therapist psychologist	1	1	0	1	1	0	0	0	1	0		1	3	4	4	4	4
1	22	2	4	mhs_provider campus_chaplain workshops	0	0	0	1	1	1	0	0	0	0	0				4		individual_therapy_off_campus_services	individual_therapy_on_campus_services	blended__individual_and_group_based__ser	group_therapy_off_campus_services	group_therapy_on_campus_services		in_person_off_campus_services	in_person_on_campus_services	mixed__physical_and_online	digital__online__treatment	0	psychologist counselor chaplain therapist	1	0	1	0	0	1	0	0	1	0		2	4	2	2	2	3
1	22	2	3	online	1	0	0	0	0	0	0	0	0	0	0				1		individual_therapy_off_campus_services	individual_therapy_on_campus_services	group_therapy_off_campus_services	blended__individual_and_group_based__ser	group_therapy_on_campus_services		in_person_on_campus_services	in_person_off_campus_services	digital__online__treatment	mixed__physical_and_online	2	counselor social_worker peer_counselor	0	0	1	1	1	0	0	0	0	0		3	3	3	3	3	3
1	21	2	6	none	0	0	0	0	0	0	0	0	0	1	0				2		individual_therapy_off_campus_services	individual_therapy_on_campus_services	blended__individual_and_group_based__ser	group_therapy_on_campus_services	group_therapy_off_campus_services		in_person_off_campus_services	in_person_on_campus_services	mixed__physical_and_online	digital__online__treatment	0	psychologist counselor therapist	1	0	1	0	0	0	0	0	1	0		1	3	1	1	3	3
1	23	4	3	face_to_face workshops peer_educators	0	1	0	0	0	1	0	1	0	0	0				1		group_therapy_off_campus_services	individual_therapy_off_campus_services	individual_therapy_on_campus_services	blended__individual_and_group_based__ser	group_therapy_on_campus_services		in_person_on_campus_services	digital__online__treatment	in_person_off_campus_services	mixed__physical_and_online	1	psychiatrist therapist	0	1	0	0	0	0	0	0	1	0		3	3	2	1	1	2
1	21	2	6	face_to_face	0	1	0	0	0	0	0	0	0	0	0				4		group_therapy_on_campus_services	group_therapy_off_campus_services	individual_therapy_on_campus_services	blended__individual_and_group_based__ser	individual_therapy_off_campus_services		digital__online__treatment	in_person_on_campus_services	in_person_off_campus_services	mixed__physical_and_online	0	therapist	0	0	0	0	0	0	0	0	1	0		3	2	2	2	2	2
1	21	2	4	face_to_face mhs_provider workshops	0	1	0	0	1	1	0	0	0	0	0				2		individual_therapy_off_campus_services	individual_therapy_on_campus_services	group_therapy_off_campus_services	blended__individual_and_group_based__ser	group_therapy_on_campus_services		in_person_off_campus_services	in_person_on_campus_services	digital__online__treatment	mixed__physical_and_online	0	therapist	0	0	0	0	0	0	0	0	1	0		3	1	1	1	3	3
1	24	2	8	face_to_face	0	1	0	0	0	0	0	0	0	0	1	1	2	1	3		individual_therapy_on_campus_services	individual_therapy_off_campus_services	group_therapy_on_campus_services	group_therapy_off_campus_services	blended__individual_and_group_based__ser		in_person_on_campus_services	in_person_off_campus_services	digital__online__treatment	mixed__physical_and_online	1	peer_counselor	0	0	0	0	1	0	0	0	0	0		1	2	3	3	2	2
1	25	4	4	peer_educators	0	0	0	0	0	0	0	1	0	0	0				2		group_therapy_off_campus_services	group_therapy_on_campus_services	individual_therapy_on_campus_services	blended__individual_and_group_based__ser	individual_therapy_off_campus_services		in_person_on_campus_services	in_person_off_campus_services	digital__online__treatment	mixed__physical_and_online	2	counselor	0	0	1	0	0	0	0	0	0	0		3	2	2	2	2	2
1	21	1	6	face_to_face campus_psychologist workshops peer_educators	0	1	1	0	0	1	0	1	0	0	1	1	3	4	5		group_therapy_on_campus_services	group_therapy_off_campus_services	individual_therapy_on_campus_services	individual_therapy_off_campus_services	blended__individual_and_group_based__ser		in_person_off_campus_services	in_person_on_campus_services	digital__online__treatment	mixed__physical_and_online	1	peer_counselor	0	0	0	0	1	0	0	0	0	0		3	4	4	4	1	3
1	20	1	6	peer_educators	0	0	0	0	0	0	0	1	0	0	0				2		blended__individual_and_group_based__ser	group_therapy_off_campus_services	individual_therapy_on_campus_services	group_therapy_on_campus_services	individual_therapy_off_campus_services		mixed__physical_and_online	in_person_off_campus_services	in_person_on_campus_services	digital__online__treatment	2	counselor peer_counselor	0	0	1	0	1	0	0	0	0	0		2	2	2	2	2	3
1	21	2	2	support_groups	0	0	0	0	0	0	1	0	0	0	0				1		individual_therapy_on_campus_services	individual_therapy_off_campus_services	group_therapy_on_campus_services	group_therapy_off_campus_services	blended__individual_and_group_based__ser		in_person_on_campus_services	in_person_off_campus_services	digital__online__treatment	mixed__physical_and_online	0	therapist	0	0	0	0	0	0	0	0	1	0		1	1	1	1	1	1
1	26	4	2	face_to_face	0	1	0	0	0	0	0	0	0	0	0				3		individual_therapy_on_campus_services	individual_therapy_off_campus_services	group_therapy_on_campus_services	group_therapy_off_campus_services	blended__individual_and_group_based__ser		in_person_on_campus_services	in_person_off_campus_services	digital__online__treatment	mixed__physical_and_online	1	counselor psychologist social_worker	1	0	1	1	0	0	0	0	0	0		1	1	3	3	3	3
1	21	2	2	face_to_face campus_psychologist campus_chaplain mhs_provider workshops support_groups peer_educators awareness_campaigns	0	1	1	1	1	1	1	1	1	0	1	0	2	1	1		individual_therapy_on_campus_services	group_therapy_on_campus_services	group_therapy_off_campus_services	individual_therapy_off_campus_services	blended__individual_and_group_based__ser		in_person_on_campus_services	in_person_off_campus_services	digital__online__treatment	mixed__physical_and_online	1	psychologist	1	0	0	0	0	0	0	0	0	0		3	3	3	3	3	3
1	21	2	4	online	1	0	0	0	0	0	0	0	0	0	0				4		individual_therapy_on_campus_services	individual_therapy_off_campus_services	group_therapy_off_campus_services	blended__individual_and_group_based__ser	group_therapy_on_campus_services		in_person_on_campus_services	in_person_off_campus_services	digital__online__treatment	mixed__physical_and_online	2	psychologist psychiatrist dean_of_students peer_counselor	1	1	0	0	1	0	1	0	0	0		1	3	2	1	3	3
1	22	2	4	face_to_face campus_chaplain	0	1	0	1	0	0	0	0	0	0	0				2		individual_therapy_off_campus_services	individual_therapy_on_campus_services	blended__individual_and_group_based__ser	group_therapy_off_campus_services	group_therapy_on_campus_services		in_person_off_campus_services	in_person_on_campus_services	digital__online__treatment	mixed__physical_and_online	0	psychologist counselor peer_counselor chaplain therapist	1	0	1	0	1	1	0	0	1	0		3	4	4	3	3	4
1	26	4	4	face_to_face none	0	1	0	0	0	0	0	0	0	1	0				1		individual_therapy_on_campus_services	blended__individual_and_group_based__ser	group_therapy_off_campus_services	group_therapy_on_campus_services	individual_therapy_off_campus_services		in_person_on_campus_services	in_person_off_campus_services	digital__online__treatment	mixed__physical_and_online	0	psychologist	1	0	0	0	0	0	0	0	0	0		1	1	3	1	4	1
1	22	2	9	campus_psychologist	0	0	1	0	0	0	0	0	0	0	0				5		individual_therapy_on_campus_services	blended__individual_and_group_based__ser	individual_therapy_off_campus_services	group_therapy_off_campus_services	group_therapy_on_campus_services		digital__online__treatment	in_person_on_campus_services	mixed__physical_and_online	in_person_off_campus_services	0	psychologist	1	0	0	0	0	0	0	0	0	0		1	1	1	3	3	3
1	19	1	0	peer_educators	0	0	0	0	0	0	0	1	0	0	0				4		individual_therapy_on_campus_services	group_therapy_on_campus_services	blended__individual_and_group_based__ser	group_therapy_off_campus_services	individual_therapy_off_campus_services		in_person_on_campus_services	digital__online__treatment	in_person_off_campus_services	mixed__physical_and_online	2	psychologist social_worker peer_counselor	1	0	0	1	1	0	0	0	0	0		3	3	4	4	3	2
1	21	1	2	none	0	0	0	0	0	0	0	0	0	1	0				3		individual_therapy_on_campus_services	group_therapy_on_campus_services	blended__individual_and_group_based__ser	individual_therapy_off_campus_services	group_therapy_off_campus_services		digital__online__treatment	in_person_off_campus_services	in_person_on_campus_services	mixed__physical_and_online	1	psychiatrist	0	1	0	0	0	0	0	0	0	0		3	3	2	2	3	2
1	21	2	0	none	0	0	0	0	0	0	0	0	0	1	0				3		blended__individual_and_group_based__ser	individual_therapy_on_campus_services	group_therapy_on_campus_services	individual_therapy_off_campus_services	group_therapy_off_campus_services		in_person_on_campus_services	in_person_off_campus_services	mixed__physical_and_online	digital__online__treatment	1	peer_counselor psychologist psychiatrist	1	1	0	0	1	0	0	0	0	0		1	4	4	2	1	3
1	19	1	2	peer_educators awareness_campaigns	0	0	0	0	0	0	0	1	1	0	0				1		group_therapy_on_campus_services	blended__individual_and_group_based__ser	individual_therapy_on_campus_services	group_therapy_off_campus_services	individual_therapy_off_campus_services		in_person_on_campus_services	mixed__physical_and_online	in_person_off_campus_services	digital__online__treatment	2	social_worker counselor psychiatrist therapist peer_counselor	0	1	1	1	1	0	0	0	1	0		3	2	1	2	2	2
1	21	2	6	none	0	0	0	0	0	0	0	0	0	1	0				1		group_therapy_on_campus_services	group_therapy_off_campus_services	blended__individual_and_group_based__ser	individual_therapy_on_campus_services	individual_therapy_off_campus_services		in_person_on_campus_services	in_person_off_campus_services	digital__online__treatment	mixed__physical_and_online	1	psychiatrist therapist	0	1	0	0	0	0	0	0	1	0		1	4	4	4	4	4
1	23	4	3	none	0	0	0	0	0	0	0	0	0	1	0				1		blended__individual_and_group_based__ser	group_therapy_on_campus_services	group_therapy_off_campus_services	individual_therapy_on_campus_services	individual_therapy_off_campus_services		in_person_on_campus_services	mixed__physical_and_online	in_person_off_campus_services	digital__online__treatment	2	psychologist counselor therapist	1	0	1	0	0	0	0	0	1	0		2	1	3	4	3	2
1	24	4	9	face_to_face	0	1	0	0	0	0	0	0	0	0	0				2		individual_therapy_on_campus_services	group_therapy_on_campus_services	blended__individual_and_group_based__ser	individual_therapy_off_campus_services	group_therapy_off_campus_services		in_person_on_campus_services	in_person_off_campus_services	digital__online__treatment	mixed__physical_and_online	1	psychologist counselor peer_counselor	1	0	1	0	1	0	0	0	0	0		2	2	3	3	3	2
1	21	1	1	campus_psychologist campus_chaplain awareness_campaigns workshops support_groups	0	0	1	1	0	1	1	0	1	0	0				2		individual_therapy_on_campus_services	blended__individual_and_group_based__ser	individual_therapy_off_campus_services	group_therapy_on_campus_services	group_therapy_off_campus_services		in_person_on_campus_services	mixed__physical_and_online	in_person_off_campus_services	digital__online__treatment	2	psychiatrist psychologist therapist chaplain	1	1	0	0	0	1	0	0	1	0		2	4	3	2	3	4
1	22	1	3	online campus_chaplain workshops support_groups awareness_campaigns	1	0	0	1	0	1	1	0	1	0	0				3		group_therapy_on_campus_services	individual_therapy_on_campus_services	individual_therapy_off_campus_services	blended__individual_and_group_based__ser	group_therapy_off_campus_services		in_person_on_campus_services	digital__online__treatment	in_person_off_campus_services	mixed__physical_and_online	2	counselor	0	0	1	0	0	0	0	0	0	0		3	2	2	2	2	2
1	21	2	8	face_to_face campus_psychologist campus_chaplain workshops	0	1	1	1	0	1	0	0	0	0	0				1		individual_therapy_on_campus_services	individual_therapy_off_campus_services	group_therapy_on_campus_services	group_therapy_off_campus_services	blended__individual_and_group_based__ser		in_person_on_campus_services	digital__online__treatment	mixed__physical_and_online	in_person_off_campus_services	2	psychologist psychiatrist counselor social_worker chaplain therapist janitor	1	1	1	1	0	1	0	1	1	0		4	1	2	3	3	4
1	24	4	0	campus_psychologist	0	0	1	0	0	0	0	0	0	0	1	0	3	2	2		individual_therapy_on_campus_services	individual_therapy_off_campus_services	group_therapy_on_campus_services	blended__individual_and_group_based__ser	group_therapy_off_campus_services		in_person_on_campus_services	in_person_off_campus_services	digital__online__treatment	mixed__physical_and_online	0	social_worker	0	0	0	1	0	0	0	0	0	0		3	2	3	2	1	3
1	24	4	8	support_groups	0	0	0	0	0	0	1	0	0	0	1	0	1	1	1		individual_therapy_on_campus_services	individual_therapy_off_campus_services	group_therapy_on_campus_services	blended__individual_and_group_based__ser	group_therapy_off_campus_services		in_person_on_campus_services	in_person_off_campus_services	digital__online__treatment	mixed__physical_and_online	0	psychologist	1	0	0	0	0	0	0	0	0	0		1	1	1	1	1	1
1	20	2	3	campus_psychologist online peer_educators	1	0	1	0	0	0	0	1	0	0	0				1		individual_therapy_on_campus_services	individual_therapy_off_campus_services	group_therapy_off_campus_services	group_therapy_on_campus_services	blended__individual_and_group_based__ser		in_person_off_campus_services	digital__online__treatment	mixed__physical_and_online	in_person_on_campus_services	1	psychologist counselor psychiatrist therapist	1	1	1	0	0	0	0	0	1	0		3	3	3	2	2	3
1	21	2	4	none	0	0	0	0	0	0	0	0	0	1	0				5		individual_therapy_off_campus_services	individual_therapy_on_campus_services	blended__individual_and_group_based__ser	group_therapy_off_campus_services	group_therapy_on_campus_services		in_person_off_campus_services	in_person_on_campus_services	mixed__physical_and_online	digital__online__treatment	2	psychologist therapist chaplain	1	0	0	0	0	1	0	0	1	0		2	3	3	3	2	4
1	21	1	9	face_to_face	0	1	0	0	0	0	0	0	0	0	0				4		individual_therapy_on_campus_services	group_therapy_on_campus_services	individual_therapy_off_campus_services	blended__individual_and_group_based__ser	group_therapy_off_campus_services		in_person_on_campus_services	in_person_off_campus_services	digital__online__treatment	mixed__physical_and_online	1	counselor	0	0	1	0	0	0	0	0	0	0		3	3	2	2	2	3
1	23	1	1	peer_educators	0	0	0	0	0	0	0	1	0	0	1	1	1	5	5		individual_therapy_on_campus_services	individual_therapy_off_campus_services	group_therapy_on_campus_services	group_therapy_off_campus_services	blended__individual_and_group_based__ser		in_person_on_campus_services	in_person_off_campus_services	digital__online__treatment	mixed__physical_and_online	2	psychologist therapist	1	0	0	0	0	0	0	0	1	0		2	2	2	2	2	2
1	22	2	3	none	0	0	0	0	0	0	0	0	0	1	0				5		individual_therapy_on_campus_services	blended__individual_and_group_based__ser	individual_therapy_off_campus_services	group_therapy_on_campus_services	group_therapy_off_campus_services		in_person_on_campus_services	in_person_off_campus_services	mixed__physical_and_online	digital__online__treatment	2	psychologist counselor peer_counselor therapist	1	0	1	0	1	0	0	0	1	0		3	3	4	4	3	4
1	20	1	7	online awareness_campaigns	1	0	0	0	0	0	0	0	1	0	1	0	3	5	5		individual_therapy_on_campus_services	individual_therapy_off_campus_services	group_therapy_on_campus_services	group_therapy_off_campus_services	blended__individual_and_group_based__ser		in_person_on_campus_services	in_person_off_campus_services	mixed__physical_and_online	digital__online__treatment	2	psychologist counselor peer_counselor	1	0	1	0	1	0	0	0	0	0		3	3	3	3	3	3
1	21	2	4	awareness_campaigns face_to_face online	1	1	0	0	0	0	0	0	1	0	0				4		individual_therapy_off_campus_services	group_therapy_off_campus_services	group_therapy_on_campus_services	individual_therapy_on_campus_services	blended__individual_and_group_based__ser		in_person_on_campus_services	in_person_off_campus_services	digital__online__treatment	mixed__physical_and_online	2	psychologist counselor peer_counselor dean_of_students therapist	1	0	1	0	1	0	1	0	1	0		3	3	2	2	2	1
1	21	2	3	none	0	0	0	0	0	0	0	0	0	1	0				5		individual_therapy_off_campus_services	group_therapy_off_campus_services	blended__individual_and_group_based__ser	group_therapy_on_campus_services	individual_therapy_on_campus_services		mixed__physical_and_online	digital__online__treatment	in_person_off_campus_services	in_person_on_campus_services	2	psychologist peer_counselor therapist	1	0	0	0	1	0	0	0	1	0		3	3	2	1	3	3
1	23	4	2	none	0	0	0	0	0	0	0	0	0	1	0				4		individual_therapy_off_campus_services	blended__individual_and_group_based__ser	group_therapy_off_campus_services	individual_therapy_on_campus_services	group_therapy_on_campus_services		in_person_on_campus_services	in_person_off_campus_services	digital__online__treatment	mixed__physical_and_online	1	psychologist other social_worker counselor	1	0	1	1	0	0	0	0	0	1	Introduce one on one psychiatrist responsible for approaching students and have a chat with them	4	3	1	3	3	3
1	22	1	3	workshops	0	0	0	0	0	1	0	0	0	0	0				1		individual_therapy_on_campus_services	individual_therapy_off_campus_services	group_therapy_off_campus_services	group_therapy_on_campus_services	blended__individual_and_group_based__ser		digital__online__treatment	mixed__physical_and_online	in_person_on_campus_services	in_person_off_campus_services	1	therapist	0	0	0	0	0	0	0	0	1	0		2	3	3	4	4	2
1	23	4	6	campus_psychologist support_groups awareness_campaigns peer_educators face_to_face workshops	0	1	1	0	0	1	1	1	1	0	0				2		blended__individual_and_group_based__ser	individual_therapy_on_campus_services	individual_therapy_off_campus_services	group_therapy_on_campus_services	group_therapy_off_campus_services		in_person_on_campus_services	in_person_off_campus_services	digital__online__treatment	mixed__physical_and_online	1	psychologist counselor peer_counselor therapist	1	0	1	0	1	0	0	0	1	0		3	4	3	2	3	4
1	19	1	8	face_to_face	0	1	0	0	0	0	0	0	0	0	0				5		blended__individual_and_group_based__ser	group_therapy_on_campus_services	individual_therapy_off_campus_services	group_therapy_off_campus_services	individual_therapy_on_campus_services		in_person_on_campus_services	mixed__physical_and_online	digital__online__treatment	in_person_off_campus_services	2	psychologist	1	0	0	0	0	0	0	0	0	0		1	2	1	2	2	3
1	22	2	3	none	0	0	0	0	0	0	0	0	0	1	0				3		group_therapy_on_campus_services	group_therapy_off_campus_services	individual_therapy_off_campus_services	individual_therapy_on_campus_services	blended__individual_and_group_based__ser		in_person_on_campus_services	in_person_off_campus_services	digital__online__treatment	mixed__physical_and_online	1	psychiatrist counselor therapist	0	1	1	0	0	0	0	0	1	0		3	1	1	1	2	2
1	24	4	2	none	0	0	0	0	0	0	0	0	0	1	1	0	2	2	2		individual_therapy_off_campus_services	individual_therapy_on_campus_services	blended__individual_and_group_based__ser	group_therapy_on_campus_services	group_therapy_off_campus_services		in_person_on_campus_services	in_person_off_campus_services	digital__online__treatment	mixed__physical_and_online	1	therapist psychologist	1	0	0	0	0	0	0	0	1	0		1	3	1	4	2	3
1	23	4	2	support_groups	0	0	0	0	0	0	1	0	0	0	0				2		individual_therapy_on_campus_services	group_therapy_on_campus_services	individual_therapy_off_campus_services	group_therapy_off_campus_services	blended__individual_and_group_based__ser		in_person_on_campus_services	in_person_off_campus_services	mixed__physical_and_online	digital__online__treatment	1	psychologist	1	0	0	0	0	0	0	0	0	0		4	3	3	3	3	4
1	24	4	2	online campus_psychologist	1	0	1	0	0	0	0	0	0	0	0				2		individual_therapy_on_campus_services	individual_therapy_off_campus_services	group_therapy_off_campus_services	group_therapy_on_campus_services	blended__individual_and_group_based__ser		in_person_on_campus_services	digital__online__treatment	mixed__physical_and_online	in_person_off_campus_services	2	psychologist psychiatrist social_worker therapist	1	1	0	1	0	0	0	0	1	0		1	4	3	3	2	3
1	24	4	8	face_to_face campus_psychologist	0	1	1	0	0	0	0	0	0	0	1	1	1	4	4		individual_therapy_off_campus_services	individual_therapy_on_campus_services	group_therapy_off_campus_services	group_therapy_on_campus_services	blended__individual_and_group_based__ser		in_person_on_campus_services	in_person_off_campus_services	digital__online__treatment	mixed__physical_and_online	0	psychologist therapist	1	0	0	0	0	0	0	0	1	0		1	1	1	2	2	2
1	22	2	2	none	0	0	0	0	0	0	0	0	0	1	0				4		individual_therapy_off_campus_services	individual_therapy_on_campus_services	group_therapy_on_campus_services	group_therapy_off_campus_services	blended__individual_and_group_based__ser		in_person_off_campus_services	in_person_on_campus_services	digital__online__treatment	mixed__physical_and_online	1	psychologist social_worker peer_counselor	1	0	0	1	1	0	0	0	0	0		3	3	3	3	2	4
1	28	4	4	none	0	0	0	0	0	0	0	0	0	1	0				2		blended__individual_and_group_based__ser	group_therapy_off_campus_services	individual_therapy_off_campus_services	individual_therapy_on_campus_services	group_therapy_on_campus_services		in_person_off_campus_services	digital__online__treatment	mixed__physical_and_online	in_person_on_campus_services	1	psychologist peer_counselor therapist	1	0	0	0	1	0	0	0	1	0		3	3	4	3	4	3
0	20	2	4	online face_to_face campus_chaplain	1	1	0	1	0	0	0	0	0	0	0				2		group_therapy_on_campus_services	blended__individual_and_group_based__ser	group_therapy_off_campus_services	individual_therapy_on_campus_services	individual_therapy_off_campus_services		in_person_off_campus_services	digital__online__treatment	in_person_on_campus_services	mixed__physical_and_online	1	counselor psychiatrist therapist	0	1	1	0	0	0	0	0	1	0		3	3	3	3	3	3
0	30	4	4	face_to_face	0	1	0	0	0	0	0	0	0	0	0				5		individual_therapy_on_campus_services	individual_therapy_off_campus_services	group_therapy_on_campus_services	group_therapy_off_campus_services	blended__individual_and_group_based__ser		in_person_on_campus_services	digital__online__treatment	in_person_off_campus_services	mixed__physical_and_online	1	therapist counselor dean_of_students psychologist psychiatrist social_worker peer_counselor janitor	1	1	1	1	1	0	1	1	1	0		3	3	3	3	3	3
0	21	2	4	campus_psychologist	0	0	1	0	0	0	0	0	0	0	0				4		individual_therapy_on_campus_services	individual_therapy_off_campus_services	group_therapy_on_campus_services	blended__individual_and_group_based__ser	group_therapy_off_campus_services		in_person_on_campus_services	digital__online__treatment	in_person_off_campus_services	mixed__physical_and_online	2	psychologist chaplain counselor dean_of_students	1	0	1	0	0	1	1	0	0	0		1	3	3	4	3	4
0	24	2	12	peer_educators	0	0	0	0	0	0	0	1	0	0	1	1	2	3	3		blended__individual_and_group_based__ser	group_therapy_on_campus_services	individual_therapy_on_campus_services	group_therapy_off_campus_services	individual_therapy_off_campus_services		digital__online__treatment	mixed__physical_and_online	in_person_on_campus_services	in_person_off_campus_services	2	peer_counselor	0	0	0	0	1	0	0	0	0	0		4	3	4	4	4	3
0	19	1	3	face_to_face	0	1	0	0	0	0	0	0	0	0	1	1	1	4	4		group_therapy_on_campus_services	individual_therapy_on_campus_services	blended__individual_and_group_based__ser	individual_therapy_off_campus_services	group_therapy_off_campus_services		in_person_on_campus_services	mixed__physical_and_online	digital__online__treatment	in_person_off_campus_services	1	psychologist counselor social_worker therapist	1	0	1	1	0	0	0	0	1	0		3	3	4	3	3	2
0	26	1	3	campus_psychologist	0	0	1	0	0	0	0	0	0	0	1	1	2	5	5		group_therapy_on_campus_services	blended__individual_and_group_based__ser	individual_therapy_on_campus_services	group_therapy_off_campus_services	individual_therapy_off_campus_services		in_person_on_campus_services	digital__online__treatment	in_person_off_campus_services	mixed__physical_and_online	1	counselor therapist	0	0	1	0	0	0	0	0	1	0		4	2	1	1	1	1
0	27	4	4	workshops	0	0	0	0	0	1	0	0	0	0	1	0	1	5	5		group_therapy_on_campus_services	individual_therapy_on_campus_services	blended__individual_and_group_based__ser	group_therapy_off_campus_services	individual_therapy_off_campus_services		in_person_off_campus_services	digital__online__treatment	in_person_on_campus_services	mixed__physical_and_online	1	psychologist	1	0	0	0	0	0	0	0	0	0		1	1	3	3	1	3
0	22	1	4	face_to_face	0	1	0	0	0	0	0	0	0	0	0				4		individual_therapy_on_campus_services	group_therapy_on_campus_services	blended__individual_and_group_based__ser	group_therapy_off_campus_services	individual_therapy_off_campus_services		in_person_on_campus_services	mixed__physical_and_online	digital__online__treatment	in_person_off_campus_services	1	therapist	0	0	0	0	0	0	0	0	1	0		3	1	2	3	3	3
0	25	4	4	none face_to_face	0	1	0	0	0	0	0	0	0	1	0				1		blended__individual_and_group_based__ser	individual_therapy_on_campus_services	group_therapy_on_campus_services	individual_therapy_off_campus_services	group_therapy_off_campus_services		in_person_on_campus_services	mixed__physical_and_online	in_person_off_campus_services	digital__online__treatment	1	psychologist counselor therapist peer_counselor	1	0	1	0	1	0	0	0	1	0		3	2	2	2	2	2
0	29	2	3	none	0	0	0	0	0	0	0	0	0	1	0				1		group_therapy_on_campus_services	group_therapy_off_campus_services	blended__individual_and_group_based__ser	individual_therapy_on_campus_services	individual_therapy_off_campus_services		in_person_on_campus_services	mixed__physical_and_online	digital__online__treatment	in_person_off_campus_services	1	therapist social_worker counselor psychologist	1	0	1	1	0	0	0	0	1	0		4	1	2	1	1	1
0	23	4	3	face_to_face campus_chaplain mhs_provider awareness_campaigns	0	1	0	1	1	0	0	0	1	0	0				4		individual_therapy_on_campus_services	group_therapy_on_campus_services	individual_therapy_off_campus_services	blended__individual_and_group_based__ser	group_therapy_off_campus_services		in_person_on_campus_services	digital__online__treatment	in_person_off_campus_services	mixed__physical_and_online	2	psychologist counselor dean_of_students	1	0	1	0	0	0	1	0	0	0		3	1	3	3	2	2
0	20	4	3	face_to_face	0	1	0	0	0	0	0	0	0	0	0				1		blended__individual_and_group_based__ser	individual_therapy_on_campus_services	individual_therapy_off_campus_services	group_therapy_on_campus_services	group_therapy_off_campus_services		in_person_on_campus_services	in_person_off_campus_services	digital__online__treatment	mixed__physical_and_online	1	peer_counselor	0	0	0	0	1	0	0	0	0	0		4	4	4	2	4	4
0	20	2	4	face_to_face	0	1	0	0	0	0	0	0	0	0	1	1	1	1	5		individual_therapy_on_campus_services	group_therapy_on_campus_services	blended__individual_and_group_based__ser	individual_therapy_off_campus_services	group_therapy_off_campus_services		mixed__physical_and_online	in_person_off_campus_services	in_person_on_campus_services	digital__online__treatment	1	chaplain	0	0	0	0	0	1	0	0	0	0		4	4	4	4	4	4
0	20	1	4	face_to_face workshops campus_chaplain	0	1	0	1	0	1	0	0	0	0	0				1		individual_therapy_on_campus_services	individual_therapy_off_campus_services	group_therapy_on_campus_services	group_therapy_off_campus_services	blended__individual_and_group_based__ser		mixed__physical_and_online	digital__online__treatment	in_person_on_campus_services	in_person_off_campus_services	1	counselor peer_counselor chaplain psychologist	1	0	1	0	1	1	0	0	0	0		2	3	3	3	3	3
0	19	1	4	face_to_face campus_chaplain online	1	1	0	1	0	0	0	0	0	0	0				1		individual_therapy_off_campus_services	group_therapy_off_campus_services	blended__individual_and_group_based__ser	individual_therapy_on_campus_services	group_therapy_on_campus_services		in_person_off_campus_services	digital__online__treatment	mixed__physical_and_online	in_person_on_campus_services	0	therapist other	0	0	0	0	0	0	0	0	1	1	Close Friends	2	2	3	2	4	4
0	22	1	3	peer_educators	0	0	0	0	0	0	0	1	0	0	0				1		individual_therapy_off_campus_services	blended__individual_and_group_based__ser	individual_therapy_on_campus_services	group_therapy_on_campus_services	group_therapy_off_campus_services		in_person_off_campus_services	mixed__physical_and_online	digital__online__treatment	in_person_on_campus_services	2	therapist	0	0	0	0	0	0	0	0	1	0		3	2	2	3	1	1
0	23	4	1	workshops support_groups awareness_campaigns	0	0	0	0	0	1	1	0	1	0	0				4		individual_therapy_on_campus_services	individual_therapy_off_campus_services	group_therapy_off_campus_services	group_therapy_on_campus_services	blended__individual_and_group_based__ser		digital__online__treatment	in_person_off_campus_services	in_person_on_campus_services	mixed__physical_and_online	2	counselor peer_counselor chaplain therapist psychologist	1	0	1	0	1	1	0	0	1	0		2	3	3	3	4	3
0	23	4	9	face_to_face awareness_campaigns workshops	0	1	0	0	0	1	0	0	1	0	1	1	3	5	4		individual_therapy_off_campus_services	group_therapy_on_campus_services	group_therapy_off_campus_services	individual_therapy_on_campus_services	blended__individual_and_group_based__ser		in_person_off_campus_services	in_person_on_campus_services	mixed__physical_and_online	digital__online__treatment	2	counselor psychologist therapist	1	0	1	0	0	0	0	0	1	0		1	2	2	3	4	3
0	21	2	9	campus_psychologist	0	0	1	0	0	0	0	0	0	0	0				3		individual_therapy_off_campus_services	group_therapy_off_campus_services	blended__individual_and_group_based__ser	individual_therapy_on_campus_services	group_therapy_on_campus_services		in_person_on_campus_services	digital__online__treatment	mixed__physical_and_online	in_person_off_campus_services	0	social_worker	0	0	0	1	0	0	0	0	0	0		3	2	2	2	2	1
0	21	2	4	face_to_face awareness_campaigns	0	1	0	0	0	0	0	0	1	0	1	0	2	1	1		individual_therapy_on_campus_services	individual_therapy_off_campus_services	blended__individual_and_group_based__ser	group_therapy_on_campus_services	group_therapy_off_campus_services		in_person_on_campus_services	digital__online__treatment	in_person_off_campus_services	mixed__physical_and_online	2	psychiatrist	0	1	0	0	0	0	0	0	0	0		3	4	4	4	4	4
0	24	2	4	none	0	0	0	0	0	0	0	0	0	1	0				1		individual_therapy_on_campus_services	individual_therapy_off_campus_services	group_therapy_off_campus_services	group_therapy_on_campus_services	blended__individual_and_group_based__ser		in_person_on_campus_services	in_person_off_campus_services	digital__online__treatment	mixed__physical_and_online	0	peer_counselor psychologist psychiatrist therapist	1	1	0	0	1	0	0	0	1	0		4	4	4	4	4	3
0	20	2	4	campus_chaplain	0	0	0	1	0	0	0	0	0	0	0				1		individual_therapy_off_campus_services	group_therapy_on_campus_services	individual_therapy_on_campus_services	blended__individual_and_group_based__ser	group_therapy_off_campus_services		in_person_on_campus_services	in_person_off_campus_services	mixed__physical_and_online	digital__online__treatment	1	psychiatrist	0	1	0	0	0	0	0	0	0	0		3	1	3	4	3	3
0	20	2	3	support_groups	0	0	0	0	0	0	1	0	0	0	0				1		blended__individual_and_group_based__ser	individual_therapy_off_campus_services	group_therapy_off_campus_services	group_therapy_on_campus_services	individual_therapy_on_campus_services		mixed__physical_and_online	digital__online__treatment	in_person_off_campus_services	in_person_on_campus_services	2	therapist other	0	0	0	0	0	0	0	0	1	1	Friends	1	3	3	3	3	3
0	24	4	3	face_to_face	0	1	0	0	0	0	0	0	0	0	0				4		individual_therapy_off_campus_services	individual_therapy_on_campus_services	group_therapy_off_campus_services	group_therapy_on_campus_services	blended__individual_and_group_based__ser		in_person_off_campus_services	digital__online__treatment	in_person_on_campus_services	mixed__physical_and_online	1	psychologist therapist	1	0	0	0	0	0	0	0	1	0		3	2	3	3	4	4
0	21	2	4	awareness_campaigns	0	0	0	0	0	0	0	0	1	0	0				1		individual_therapy_on_campus_services	individual_therapy_off_campus_services	group_therapy_on_campus_services	group_therapy_off_campus_services	blended__individual_and_group_based__ser		in_person_off_campus_services	in_person_on_campus_services	mixed__physical_and_online	digital__online__treatment	1	therapist social_worker	0	0	0	1	0	0	0	0	1	0		4	4	3	3	3	3
0	23	1	3	face_to_face	0	1	0	0	0	0	0	0	0	0	0				3		individual_therapy_off_campus_services	group_therapy_on_campus_services	group_therapy_off_campus_services	individual_therapy_on_campus_services	blended__individual_and_group_based__ser		in_person_on_campus_services	digital__online__treatment	in_person_off_campus_services	mixed__physical_and_online	2	psychologist	1	0	0	0	0	0	0	0	0	0		3	2	2	3	1	3
0	21	1	4	face_to_face	0	1	0	0	0	0	0	0	0	0	0				1		individual_therapy_off_campus_services	group_therapy_off_campus_services	individual_therapy_on_campus_services	group_therapy_on_campus_services	blended__individual_and_group_based__ser		in_person_off_campus_services	digital__online__treatment	mixed__physical_and_online	in_person_on_campus_services	0	psychologist	1	0	0	0	0	0	0	0	0	0		1	3	3	3	3	4
0	21	1	3	face_to_face	0	1	0	0	0	0	0	0	0	0	0				2		individual_therapy_on_campus_services	individual_therapy_off_campus_services	group_therapy_on_campus_services	blended__individual_and_group_based__ser	group_therapy_off_campus_services		in_person_off_campus_services	in_person_on_campus_services	digital__online__treatment	mixed__physical_and_online	2	therapist	0	0	0	0	0	0	0	0	1	0		3	1	2	2	1	3
0	23	4	9	campus_psychologist	0	0	1	0	0	0	0	0	0	0	0				3		blended__individual_and_group_based__ser	group_therapy_on_campus_services	individual_therapy_on_campus_services	group_therapy_off_campus_services	individual_therapy_off_campus_services		digital__online__treatment	in_person_off_campus_services	mixed__physical_and_online	in_person_on_campus_services	1	psychologist	1	0	0	0	0	0	0	0	0	0		2	2	4	4	4	4
0	21	2	3	face_to_face	0	1	0	0	0	0	0	0	0	0	1	0	2	1	1		individual_therapy_on_campus_services	individual_therapy_off_campus_services	group_therapy_on_campus_services	group_therapy_off_campus_services	blended__individual_and_group_based__ser		in_person_on_campus_services	in_person_off_campus_services	digital__online__treatment	mixed__physical_and_online	2	psychologist	1	0	0	0	0	0	0	0	0	0		1	1	1	1	1	1
0	21	2	3	campus_chaplain	0	0	0	1	0	0	0	0	0	0	0				2		individual_therapy_on_campus_services	group_therapy_on_campus_services	individual_therapy_off_campus_services	group_therapy_off_campus_services	blended__individual_and_group_based__ser		digital__online__treatment	in_person_on_campus_services	mixed__physical_and_online	in_person_off_campus_services	2	psychologist psychiatrist counselor social_worker therapist	1	1	1	1	0	0	0	0	1	0		4	4	3	4	4	4
0	21	2	3	peer_educators	0	0	0	0	0	0	0	1	0	0	0				2		individual_therapy_on_campus_services	individual_therapy_off_campus_services	group_therapy_on_campus_services	group_therapy_off_campus_services	blended__individual_and_group_based__ser		in_person_on_campus_services	in_person_off_campus_services	digital__online__treatment	mixed__physical_and_online	2	therapist peer_counselor	0	0	0	0	1	0	0	0	1	0		3	2	3	3	2	2
0	22	4	3	face_to_face	0	1	0	0	0	0	0	0	0	0	0				4		individual_therapy_on_campus_services	group_therapy_on_campus_services	group_therapy_off_campus_services	individual_therapy_off_campus_services	blended__individual_and_group_based__ser		mixed__physical_and_online	in_person_on_campus_services	in_person_off_campus_services	digital__online__treatment	1	counselor psychologist	1	0	1	0	0	0	0	0	0	0		3	3	4	4	4	3
0	23	4	3	campus_psychologist	0	0	1	0	0	0	0	0	0	0	1	1	1	5	4		individual_therapy_on_campus_services	individual_therapy_off_campus_services	group_therapy_on_campus_services	group_therapy_off_campus_services	blended__individual_and_group_based__ser		in_person_on_campus_services	in_person_off_campus_services	digital__online__treatment	mixed__physical_and_online	2	psychiatrist	0	1	0	0	0	0	0	0	0	0		3	3	2	3	3	3
0	21	2	3	peer_educators	0	0	0	0	0	0	0	1	0	0	0				2		individual_therapy_off_campus_services	individual_therapy_on_campus_services	group_therapy_off_campus_services	blended__individual_and_group_based__ser	group_therapy_on_campus_services		in_person_off_campus_services	digital__online__treatment	mixed__physical_and_online	in_person_on_campus_services	1	psychologist therapist	1	0	0	0	0	0	0	0	1	0		4	2	2	3	2	4
0	20	1	12	awareness_campaigns	0	0	0	0	0	0	0	0	1	0	0				2		individual_therapy_on_campus_services	individual_therapy_off_campus_services	group_therapy_off_campus_services	group_therapy_on_campus_services	blended__individual_and_group_based__ser		in_person_on_campus_services	in_person_off_campus_services	mixed__physical_and_online	digital__online__treatment	2	psychologist dean_of_students counselor	1	0	1	0	0	0	1	0	0	0		3	3	3	3	2	3
0	21	1	3	online	1	0	0	0	0	0	0	0	0	0	1	0	2	4	4		individual_therapy_on_campus_services	blended__individual_and_group_based__ser	group_therapy_on_campus_services	individual_therapy_off_campus_services	group_therapy_off_campus_services		in_person_on_campus_services	in_person_off_campus_services	digital__online__treatment	mixed__physical_and_online	2	therapist	0	0	0	0	0	0	0	0	1	0		3	3	2	2	3	3
0	18	1	3	face_to_face campus_psychologist peer_educators	0	1	1	0	0	0	0	1	0	0	0				1		individual_therapy_off_campus_services	individual_therapy_on_campus_services	blended__individual_and_group_based__ser	group_therapy_off_campus_services	group_therapy_on_campus_services		in_person_off_campus_services	in_person_on_campus_services	digital__online__treatment	mixed__physical_and_online	1	peer_counselor	0	0	0	0	1	0	0	0	0	0		3	2	4	4	2	3
0	25	4	9	awareness_campaigns	0	0	0	0	0	0	0	0	1	0	1	0	1	4	4		individual_therapy_on_campus_services	individual_therapy_off_campus_services	blended__individual_and_group_based__ser	group_therapy_off_campus_services	group_therapy_on_campus_services		digital__online__treatment	mixed__physical_and_online	in_person_off_campus_services	in_person_on_campus_services	2	psychologist	1	0	0	0	0	0	0	0	0	0		1	1	2	2	1	1
0	23	4	1	face_to_face	0	1	0	0	0	0	0	0	0	0	1	0	3	5	5		individual_therapy_on_campus_services	group_therapy_off_campus_services	group_therapy_on_campus_services	individual_therapy_off_campus_services	blended__individual_and_group_based__ser		mixed__physical_and_online	in_person_on_campus_services	digital__online__treatment	in_person_off_campus_services	1	counselor social_worker therapist	0	0	1	1	0	0	0	0	1	0		3	2	2	2	2	4
0	23	4	9	workshops	0	0	0	0	0	1	0	0	0	0	0				4		individual_therapy_on_campus_services	group_therapy_on_campus_services	blended__individual_and_group_based__ser	individual_therapy_off_campus_services	group_therapy_off_campus_services		in_person_on_campus_services	digital__online__treatment	in_person_off_campus_services	mixed__physical_and_online	1	psychologist	1	0	0	0	0	0	0	0	0	0		3	3	3	3	4	4
0	19	2	12	face_to_face campus_chaplain peer_educators	0	1	0	1	0	0	0	1	0	0	0				3		blended__individual_and_group_based__ser	individual_therapy_on_campus_services	group_therapy_on_campus_services	group_therapy_off_campus_services	individual_therapy_off_campus_services		mixed__physical_and_online	digital__online__treatment	in_person_on_campus_services	in_person_off_campus_services	2	psychologist	1	0	0	0	0	0	0	0	0	0		3	4	4	4	4	4
0	20	1	4	peer_educators support_groups awareness_campaigns campus_chaplain face_to_face	0	1	0	1	0	0	1	1	1	0	1	0	3	5	5		individual_therapy_off_campus_services	individual_therapy_on_campus_services	group_therapy_off_campus_services	blended__individual_and_group_based__ser	group_therapy_on_campus_services		digital__online__treatment	in_person_on_campus_services	in_person_off_campus_services	mixed__physical_and_online	0	peer_counselor	0	0	0	0	1	0	0	0	0	0		1	1	3	1	4	4
0	24	4	3	face_to_face	0	1	0	0	0	0	0	0	0	0	0				1		individual_therapy_off_campus_services	group_therapy_off_campus_services	individual_therapy_on_campus_services	group_therapy_on_campus_services	blended__individual_and_group_based__ser		mixed__physical_and_online	in_person_off_campus_services	in_person_on_campus_services	digital__online__treatment	0	psychologist counselor	1	0	1	0	0	0	0	0	0	0		3	3	3	3	3	3
0	18	1	12	face_to_face	0	1	0	0	0	0	0	0	0	0	0				1		group_therapy_on_campus_services	individual_therapy_on_campus_services	group_therapy_off_campus_services	individual_therapy_off_campus_services	blended__individual_and_group_based__ser		in_person_on_campus_services	in_person_off_campus_services	mixed__physical_and_online	digital__online__treatment	2	psychologist counselor social_worker peer_counselor janitor therapist	1	0	1	1	1	0	0	1	1	0		1	2	2	1	1	1
0	24	5	2	campus_psychologist	0	0	1	0	0	0	0	0	0	0	0				3		individual_therapy_on_campus_services	individual_therapy_off_campus_services	group_therapy_on_campus_services	group_therapy_off_campus_services	blended__individual_and_group_based__ser		in_person_on_campus_services	in_person_off_campus_services	digital__online__treatment	mixed__physical_and_online	1	therapist	0	0	0	0	0	0	0	0	1	0		2	2	2	2	2	2
0	21	2	6	face_to_face	0	1	0	0	0	0	0	0	0	0	1	1	1	3	1		group_therapy_on_campus_services	individual_therapy_off_campus_services	individual_therapy_on_campus_services	blended__individual_and_group_based__ser	group_therapy_off_campus_services		mixed__physical_and_online	in_person_off_campus_services	in_person_on_campus_services	digital__online__treatment	1	psychologist counselor social_worker therapist	1	0	1	1	0	0	0	0	1	0		3	2	3	3	3	3
0	22	2	6	face_to_face	0	1	0	0	0	0	0	0	0	0	1	1	3	4	4		individual_therapy_on_campus_services	group_therapy_on_campus_services	individual_therapy_off_campus_services	group_therapy_off_campus_services	blended__individual_and_group_based__ser		in_person_on_campus_services	digital__online__treatment	mixed__physical_and_online	in_person_off_campus_services	1	counselor dean_of_students chaplain peer_counselor social_worker	0	0	1	1	1	1	1	0	0	0		2	3	4	1	3	1
0	19	1	6	campus_psychologist	0	0	1	0	0	0	0	0	0	0	0				5		blended__individual_and_group_based__ser	individual_therapy_on_campus_services	group_therapy_on_campus_services	individual_therapy_off_campus_services	group_therapy_off_campus_services		in_person_on_campus_services	in_person_off_campus_services	digital__online__treatment	mixed__physical_and_online	1	psychologist	1	0	0	0	0	0	0	0	0	0		1	3	1	1	2	3
0	23	2	6	none	0	0	0	0	0	0	0	0	0	1	0				1		individual_therapy_on_campus_services	individual_therapy_off_campus_services	group_therapy_on_campus_services	group_therapy_off_campus_services	blended__individual_and_group_based__ser		in_person_on_campus_services	in_person_off_campus_services	digital__online__treatment	mixed__physical_and_online	2	janitor social_worker psychologist	1	0	0	1	0	0	0	1	0	0		3	1	1	1	1	3
0	25	1	2	awareness_campaigns peer_educators workshops campus_chaplain campus_psychologist face_to_face online support_groups	1	1	1	1	0	1	1	1	1	0	0				1		blended__individual_and_group_based__ser	group_therapy_on_campus_services	individual_therapy_on_campus_services	group_therapy_off_campus_services	individual_therapy_off_campus_services		in_person_on_campus_services	in_person_off_campus_services	mixed__physical_and_online	digital__online__treatment	1	therapist psychiatrist	0	1	0	0	0	0	0	0	1	0		1	2	3	4	1	2
0	19	1	6	workshops	0	0	0	0	0	1	0	0	0	0	0				1		group_therapy_on_campus_services	individual_therapy_on_campus_services	blended__individual_and_group_based__ser	group_therapy_off_campus_services	individual_therapy_off_campus_services		in_person_on_campus_services	in_person_off_campus_services	digital__online__treatment	mixed__physical_and_online	0	counselor	0	0	1	0	0	0	0	0	0	0		2	2	3	3	1	2
0	19	1	4	none	0	0	0	0	0	0	0	0	0	1	0				1		individual_therapy_on_campus_services	group_therapy_on_campus_services	blended__individual_and_group_based__ser	group_therapy_off_campus_services	individual_therapy_off_campus_services		mixed__physical_and_online	in_person_on_campus_services	digital__online__treatment	in_person_off_campus_services	2	psychologist psychiatrist counselor social_worker therapist	1	1	1	1	0	0	0	0	1	0		1	2	2	2	2	2
0	18	1	3	none	0	0	0	0	0	0	0	0	0	1	0				1		individual_therapy_on_campus_services	blended__individual_and_group_based__ser	group_therapy_off_campus_services	group_therapy_on_campus_services	individual_therapy_off_campus_services		in_person_on_campus_services	mixed__physical_and_online	in_person_off_campus_services	digital__online__treatment	2	counselor	0	0	1	0	0	0	0	0	0	0		2	4	3	3	4	1
0	20	2	1	campus_psychologist face_to_face	0	1	1	0	0	0	0	0	0	0	0				2		individual_therapy_on_campus_services	individual_therapy_off_campus_services	group_therapy_on_campus_services	group_therapy_off_campus_services	blended__individual_and_group_based__ser		in_person_on_campus_services	in_person_off_campus_services	digital__online__treatment	mixed__physical_and_online	1	therapist	0	0	0	0	0	0	0	0	1	0		3	2	2	2	2	2
0	21	1	6	face_to_face	0	1	0	0	0	0	0	0	0	0	0				4		group_therapy_on_campus_services	individual_therapy_on_campus_services	group_therapy_off_campus_services	blended__individual_and_group_based__ser	individual_therapy_off_campus_services		in_person_on_campus_services	in_person_off_campus_services	digital__online__treatment	mixed__physical_and_online	0	psychiatrist	0	1	0	0	0	0	0	0	0	0		3	4	4	3	3	3
0	18	1	2	face_to_face	0	1	0	0	0	0	0	0	0	0	1	0	3	5	5		blended__individual_and_group_based__ser	group_therapy_off_campus_services	group_therapy_on_campus_services	individual_therapy_off_campus_services	individual_therapy_on_campus_services		mixed__physical_and_online	digital__online__treatment	in_person_off_campus_services	in_person_on_campus_services	0	therapist	0	0	0	0	0	0	0	0	1	0		3	3	4	1	1	4
0	24	1	6	none	0	0	0	0	0	0	0	0	0	1	0				1		individual_therapy_on_campus_services	individual_therapy_off_campus_services	blended__individual_and_group_based__ser	group_therapy_off_campus_services	group_therapy_on_campus_services		mixed__physical_and_online	in_person_off_campus_services	digital__online__treatment	in_person_on_campus_services	1	psychologist	1	0	0	0	0	0	0	0	0	0		3	2	3	3	4	3
0	20	1	8	face_to_face	0	1	0	0	0	0	0	0	0	0	0				5		individual_therapy_on_campus_services	group_therapy_on_campus_services	blended__individual_and_group_based__ser	individual_therapy_off_campus_services	group_therapy_off_campus_services		in_person_on_campus_services	digital__online__treatment	mixed__physical_and_online	in_person_off_campus_services	2	psychologist counselor therapist	1	0	1	0	0	0	0	0	1	0		3	3	3	3	3	2
0	20	1	2	face_to_face peer_educators	0	1	0	0	0	0	0	1	0	0	0				4		individual_therapy_on_campus_services	individual_therapy_off_campus_services	group_therapy_on_campus_services	group_therapy_off_campus_services	blended__individual_and_group_based__ser		in_person_on_campus_services	digital__online__treatment	mixed__physical_and_online	in_person_off_campus_services	0	therapist peer_counselor counselor	0	0	1	0	1	0	0	0	1	0		3	2	3	3	3	2
0	18	1	8	face_to_face	0	1	0	0	0	0	0	0	0	0	0				4		group_therapy_on_campus_services	individual_therapy_on_campus_services	individual_therapy_off_campus_services	group_therapy_off_campus_services	blended__individual_and_group_based__ser		in_person_on_campus_services	mixed__physical_and_online	in_person_off_campus_services	digital__online__treatment	2	psychologist counselor social_worker psychiatrist chaplain therapist	1	1	1	1	0	1	0	0	1	0		3	4	3	4	4	3
0	18	1	12	face_to_face	0	1	0	0	0	0	0	0	0	0	0				2		individual_therapy_off_campus_services	individual_therapy_on_campus_services	group_therapy_off_campus_services	blended__individual_and_group_based__ser	group_therapy_on_campus_services		in_person_off_campus_services	digital__online__treatment	mixed__physical_and_online	in_person_on_campus_services	1	counselor peer_counselor therapist	0	0	1	0	1	0	0	0	1	0		4	2	4	4	4	4
0	22	1	2	face_to_face peer_educators awareness_campaigns support_groups workshops	0	1	0	0	0	1	1	1	1	0	0				3		individual_therapy_off_campus_services	individual_therapy_on_campus_services	group_therapy_off_campus_services	group_therapy_on_campus_services	blended__individual_and_group_based__ser		digital__online__treatment	in_person_off_campus_services	in_person_on_campus_services	mixed__physical_and_online	2	therapist psychologist counselor social_worker	1	0	1	1	0	0	0	0	1	0		4	4	4	4	4	4
0	20	1	2	face_to_face	0	1	0	0	0	0	0	0	0	0	0				3		individual_therapy_off_campus_services	individual_therapy_on_campus_services	group_therapy_off_campus_services	group_therapy_on_campus_services	blended__individual_and_group_based__ser		in_person_off_campus_services	digital__online__treatment	mixed__physical_and_online	in_person_on_campus_services	1	counselor therapist	0	0	1	0	0	0	0	0	1	0		1	2	3	3	4	4
0	19	1	8	awareness_campaigns peer_educators face_to_face	0	1	0	0	0	0	0	1	1	0	1	0	1	2	4		individual_therapy_on_campus_services	group_therapy_off_campus_services	individual_therapy_off_campus_services	blended__individual_and_group_based__ser	group_therapy_on_campus_services		in_person_off_campus_services	in_person_on_campus_services	digital__online__treatment	mixed__physical_and_online	1	counselor therapist	0	0	1	0	0	0	0	0	1	0		3	3	2	2	2	3
0	19	1	1	online	1	0	0	0	0	0	0	0	0	0	0				4		individual_therapy_on_campus_services	group_therapy_on_campus_services	blended__individual_and_group_based__ser	group_therapy_off_campus_services	individual_therapy_off_campus_services		in_person_off_campus_services	digital__online__treatment	mixed__physical_and_online	in_person_on_campus_services	2	psychologist therapist peer_counselor chaplain	1	0	0	0	1	1	0	0	1	0		1	3	4	3	3	2
0	25	4	2	none	0	0	0	0	0	0	0	0	0	1	0				2		blended__individual_and_group_based__ser	individual_therapy_on_campus_services	group_therapy_off_campus_services	individual_therapy_off_campus_services	group_therapy_on_campus_services		digital__online__treatment	in_person_off_campus_services	mixed__physical_and_online	in_person_on_campus_services	2	psychologist counselor therapist	1	0	1	0	0	0	0	0	1	0		3	4	3	4	4	3
0	22	3	6	face_to_face	0	1	0	0	0	0	0	0	0	0	0				1		individual_therapy_off_campus_services	group_therapy_off_campus_services	group_therapy_on_campus_services	individual_therapy_on_campus_services	blended__individual_and_group_based__ser		in_person_off_campus_services	digital__online__treatment	in_person_on_campus_services	mixed__physical_and_online	1	psychologist counselor chaplain peer_counselor therapist	1	0	1	0	1	1	0	0	1	0		3	3	3	3	2	3
0	21	1	8	support_groups face_to_face awareness_campaigns	0	1	0	0	0	0	1	0	1	0	0				4		blended__individual_and_group_based__ser	individual_therapy_on_campus_services	individual_therapy_off_campus_services	group_therapy_on_campus_services	group_therapy_off_campus_services		mixed__physical_and_online	digital__online__treatment	in_person_on_campus_services	in_person_off_campus_services	2	psychologist counselor therapist	1	0	1	0	0	0	0	0	1	0		3	3	3	2	2	2
0	21	2	6	online	1	0	0	0	0	0	0	0	0	0	0				2		individual_therapy_off_campus_services	individual_therapy_on_campus_services	blended__individual_and_group_based__ser	group_therapy_off_campus_services	group_therapy_on_campus_services		in_person_on_campus_services	in_person_off_campus_services	digital__online__treatment	mixed__physical_and_online	1	peer_counselor psychiatrist	0	1	0	0	1	0	0	0	0	0		3	1	1	1	1	3
0	20	1	8	face_to_face workshops awareness_campaigns	0	1	0	0	0	1	0	0	1	0	0				3		blended__individual_and_group_based__ser	individual_therapy_off_campus_services	individual_therapy_on_campus_services	group_therapy_off_campus_services	group_therapy_on_campus_services		in_person_off_campus_services	in_person_on_campus_services	mixed__physical_and_online	digital__online__treatment	1	counselor therapist	0	0	1	0	0	0	0	0	1	0		2	3	3	3	4	4
0	21	2	6	face_to_face	0	1	0	0	0	0	0	0	0	0	0				4		individual_therapy_on_campus_services	blended__individual_and_group_based__ser	group_therapy_on_campus_services	group_therapy_off_campus_services	individual_therapy_off_campus_services		in_person_on_campus_services	mixed__physical_and_online	in_person_off_campus_services	digital__online__treatment	2	therapist psychologist psychiatrist counselor	1	1	1	0	0	0	0	0	1	0		3	3	2	3	2	3
0	20	2	8	none	0	0	0	0	0	0	0	0	0	1	0				3		individual_therapy_off_campus_services	group_therapy_on_campus_services	individual_therapy_on_campus_services	blended__individual_and_group_based__ser	group_therapy_off_campus_services		digital__online__treatment	mixed__physical_and_online	in_person_off_campus_services	in_person_on_campus_services	2	psychologist counselor therapist peer_counselor	1	0	1	0	1	0	0	0	1	0		3	3	3	2	2	2
0	21	1	12	none	0	0	0	0	0	0	0	0	0	1	0				1		individual_therapy_on_campus_services	individual_therapy_off_campus_services	blended__individual_and_group_based__ser	group_therapy_on_campus_services	group_therapy_off_campus_services		in_person_off_campus_services	in_person_on_campus_services	digital__online__treatment	mixed__physical_and_online	2	chaplain	0	0	0	0	0	1	0	0	0	0		3	3	1	3	2	3
0	22	1	0	face_to_face	0	1	0	0	0	0	0	0	0	0	0				4		individual_therapy_on_campus_services	individual_therapy_off_campus_services	blended__individual_and_group_based__ser	group_therapy_off_campus_services	group_therapy_on_campus_services		digital__online__treatment	in_person_on_campus_services	in_person_off_campus_services	mixed__physical_and_online	2	psychologist	1	0	0	0	0	0	0	0	0	0		2	1	1	1	2	3
0	19	1	6	peer_educators	0	0	0	0	0	0	0	1	0	0	0				3		individual_therapy_off_campus_services	individual_therapy_on_campus_services	blended__individual_and_group_based__ser	group_therapy_on_campus_services	group_therapy_off_campus_services		in_person_on_campus_services	in_person_off_campus_services	mixed__physical_and_online	digital__online__treatment	2	therapist	0	0	0	0	0	0	0	0	1	0		4	4	3	4	3	4
0	18	1	6	face_to_face	0	1	0	0	0	0	0	0	0	0	0				1		individual_therapy_on_campus_services	individual_therapy_off_campus_services	group_therapy_off_campus_services	blended__individual_and_group_based__ser	group_therapy_on_campus_services		in_person_on_campus_services	in_person_off_campus_services	digital__online__treatment	mixed__physical_and_online	1	therapist	0	0	0	0	0	0	0	0	1	0		3	3	1	2	1	3
0	20	1	3	face_to_face	0	1	0	0	0	0	0	0	0	0	0				4		individual_therapy_on_campus_services	blended__individual_and_group_based__ser	group_therapy_off_campus_services	group_therapy_on_campus_services	individual_therapy_off_campus_services		in_person_on_campus_services	digital__online__treatment	in_person_off_campus_services	mixed__physical_and_online	1	psychiatrist counselor peer_counselor chaplain dean_of_students other	0	1	1	0	1	1	1	0	0	1	In person therapy om cumpus	3	3	3	1	3	3
0	18	1	8	online face_to_face	1	1	0	0	0	0	0	0	0	0	0				3		individual_therapy_on_campus_services	group_therapy_on_campus_services	blended__individual_and_group_based__ser	group_therapy_off_campus_services	individual_therapy_off_campus_services		digital__online__treatment	in_person_on_campus_services	mixed__physical_and_online	in_person_off_campus_services	2	therapist psychologist psychiatrist	1	1	0	0	0	0	0	0	1	0		3	4	4	4	4	4
0	27	1	6	none	0	0	0	0	0	0	0	0	0	1	0				5		individual_therapy_off_campus_services	individual_therapy_on_campus_services	group_therapy_off_campus_services	group_therapy_on_campus_services	blended__individual_and_group_based__ser		in_person_off_campus_services	in_person_on_campus_services	digital__online__treatment	mixed__physical_and_online	2	psychologist	1	0	0	0	0	0	0	0	0	0		2	2	3	3	4	4
0	18	1	6	workshops	0	0	0	0	0	1	0	0	0	0	0				2		individual_therapy_on_campus_services	individual_therapy_off_campus_services	group_therapy_off_campus_services	group_therapy_on_campus_services	blended__individual_and_group_based__ser		in_person_on_campus_services	digital__online__treatment	mixed__physical_and_online	in_person_off_campus_services	1	psychologist counselor social_worker janitor	1	0	1	1	0	0	0	1	0	0		3	2	2	3	3	2
0	20	1	12	none	0	0	0	0	0	0	0	0	0	1	0				3		individual_therapy_on_campus_services	individual_therapy_off_campus_services	blended__individual_and_group_based__ser	group_therapy_on_campus_services	group_therapy_off_campus_services		in_person_off_campus_services	in_person_on_campus_services	digital__online__treatment	mixed__physical_and_online	2	therapist	0	0	0	0	0	0	0	0	1	0		3	4	3	2	3	3
0	20	2	0	face_to_face peer_educators	0	1	0	0	0	0	0	1	0	0	0				4		group_therapy_on_campus_services	individual_therapy_on_campus_services	individual_therapy_off_campus_services	blended__individual_and_group_based__ser	group_therapy_off_campus_services		in_person_on_campus_services	in_person_off_campus_services	digital__online__treatment	mixed__physical_and_online	2	dean_of_students janitor	0	0	0	0	0	0	1	1	0	0		3	2	2	2	2	2
0	19	1	0	face_to_face	0	1	0	0	0	0	0	0	0	0	1	0	2	5	5		individual_therapy_on_campus_services	individual_therapy_off_campus_services	group_therapy_off_campus_services	blended__individual_and_group_based__ser	group_therapy_on_campus_services		in_person_on_campus_services	in_person_off_campus_services	mixed__physical_and_online	digital__online__treatment	2	peer_counselor counselor psychologist psychiatrist social_worker dean_of_students therapist chaplain janitor other	1	1	1	1	1	1	1	1	1	1	Peer counselor	4	4	3	4	3	3
0	19	2	6	online	1	0	0	0	0	0	0	0	0	0	0				1		blended__individual_and_group_based__ser	group_therapy_off_campus_services	group_therapy_on_campus_services	individual_therapy_off_campus_services	individual_therapy_on_campus_services		in_person_on_campus_services	in_person_off_campus_services	digital__online__treatment	mixed__physical_and_online	1	peer_counselor	0	0	0	0	1	0	0	0	0	0		2	2	2	2	2	3
0	24	1	0	peer_educators	0	0	0	0	0	0	0	1	0	0	0				4		individual_therapy_on_campus_services	group_therapy_on_campus_services	individual_therapy_off_campus_services	group_therapy_off_campus_services	blended__individual_and_group_based__ser		in_person_on_campus_services	in_person_off_campus_services	digital__online__treatment	mixed__physical_and_online	0	therapist counselor	0	0	1	0	0	0	0	0	1	0		3	3	2	3	3	3
0	18	2	6	none	0	0	0	0	0	0	0	0	0	1	1	1	2	3	2		group_therapy_on_campus_services	group_therapy_off_campus_services	blended__individual_and_group_based__ser	individual_therapy_on_campus_services	individual_therapy_off_campus_services		in_person_on_campus_services	in_person_off_campus_services	digital__online__treatment	mixed__physical_and_online	2	peer_counselor	0	0	0	0	1	0	0	0	0	0		1	2	1	3	2	4
0	20	1	12	face_to_face	0	1	0	0	0	0	0	0	0	0	0				3		individual_therapy_on_campus_services	group_therapy_on_campus_services	group_therapy_off_campus_services	individual_therapy_off_campus_services	blended__individual_and_group_based__ser		in_person_on_campus_services	mixed__physical_and_online	in_person_off_campus_services	digital__online__treatment	0	counselor	0	0	1	0	0	0	0	0	0	0		3	3	2	3	3	2
0	21	1	8	none	0	0	0	0	0	0	0	0	0	1	1	0	1	5	3		individual_therapy_on_campus_services	group_therapy_off_campus_services	group_therapy_on_campus_services	blended__individual_and_group_based__ser	individual_therapy_off_campus_services		in_person_on_campus_services	in_person_off_campus_services	digital__online__treatment	mixed__physical_and_online	1	social_worker	0	0	0	1	0	0	0	0	0	0		3	1	1	1	1	3
0	20	1	6	face_to_face	0	1	0	0	0	0	0	0	0	0	0				3		individual_therapy_off_campus_services	individual_therapy_on_campus_services	group_therapy_off_campus_services	blended__individual_and_group_based__ser	group_therapy_on_campus_services		in_person_on_campus_services	in_person_off_campus_services	mixed__physical_and_online	digital__online__treatment	2	psychologist social_worker therapist	1	0	0	1	0	0	0	0	1	0		4	1	1	3	4	4
0	20	1	0	peer_educators	0	0	0	0	0	0	0	1	0	0	0				2		group_therapy_on_campus_services	individual_therapy_on_campus_services	individual_therapy_off_campus_services	blended__individual_and_group_based__ser	group_therapy_off_campus_services		in_person_on_campus_services	digital__online__treatment	mixed__physical_and_online	in_person_off_campus_services	2	psychologist psychiatrist therapist	1	1	0	0	0	0	0	0	1	0		3	3	4	3	2	4
0	19	1	4	none	0	0	0	0	0	0	0	0	0	1	0				5		individual_therapy_on_campus_services	group_therapy_on_campus_services	individual_therapy_off_campus_services	blended__individual_and_group_based__ser	group_therapy_off_campus_services		digital__online__treatment	in_person_on_campus_services	mixed__physical_and_online	in_person_off_campus_services	1	psychologist	1	0	0	0	0	0	0	0	0	0		3	2	2	2	1	2
0	21	1	8	face_to_face peer_educators	0	1	0	0	0	0	0	1	0	0	0				3		individual_therapy_on_campus_services	blended__individual_and_group_based__ser	group_therapy_on_campus_services	individual_therapy_off_campus_services	group_therapy_off_campus_services		in_person_on_campus_services	mixed__physical_and_online	digital__online__treatment	in_person_off_campus_services	0	peer_counselor psychologist counselor	1	0	1	0	1	0	0	0	0	0		4	3	3	3	3	4
0	19	1	2	face_to_face	0	1	0	0	0	0	0	0	0	0	0				1		individual_therapy_off_campus_services	group_therapy_off_campus_services	individual_therapy_on_campus_services	group_therapy_on_campus_services	blended__individual_and_group_based__ser		in_person_on_campus_services	in_person_off_campus_services	digital__online__treatment	mixed__physical_and_online	2	psychologist therapist	1	0	0	0	0	0	0	0	1	0		3	3	3	3	3	3
0	21	1	8	face_to_face	0	1	0	0	0	0	0	0	0	0	1	1	1	3	4		blended__individual_and_group_based__ser	individual_therapy_off_campus_services	group_therapy_off_campus_services	group_therapy_on_campus_services	individual_therapy_on_campus_services		in_person_on_campus_services	in_person_off_campus_services	digital__online__treatment	mixed__physical_and_online	2	chaplain dean_of_students	0	0	0	0	0	1	1	0	0	0		4	1	1	1	1	1
0	18	1	8	peer_educators	0	0	0	0	0	0	0	1	0	0	0				2		individual_therapy_on_campus_services	individual_therapy_off_campus_services	group_therapy_off_campus_services	blended__individual_and_group_based__ser	group_therapy_on_campus_services		mixed__physical_and_online	digital__online__treatment	in_person_off_campus_services	in_person_on_campus_services	0	chaplain social_worker	0	0	0	1	0	1	0	0	0	0		4	1	2	3	3	2
0	18	1	12	campus_psychologist	0	0	1	0	0	0	0	0	0	0	0				2		individual_therapy_on_campus_services	group_therapy_off_campus_services	group_therapy_on_campus_services	blended__individual_and_group_based__ser	individual_therapy_off_campus_services		in_person_on_campus_services	in_person_off_campus_services	digital__online__treatment	mixed__physical_and_online	1	therapist	0	0	0	0	0	0	0	0	1	0		3	3	3	4	4	3
0	18	1	8	online	1	0	0	0	0	0	0	0	0	0	0				2		individual_therapy_off_campus_services	group_therapy_off_campus_services	blended__individual_and_group_based__ser	group_therapy_on_campus_services	individual_therapy_on_campus_services		in_person_off_campus_services	mixed__physical_and_online	digital__online__treatment	in_person_on_campus_services	2	psychiatrist	0	1	0	0	0	0	0	0	0	0		3	2	2	2	2	3
0	21	2	1	peer_educators	0	0	0	0	0	0	0	1	0	0	1	1	3	4	4		individual_therapy_on_campus_services	individual_therapy_off_campus_services	group_therapy_off_campus_services	blended__individual_and_group_based__ser	group_therapy_on_campus_services		in_person_on_campus_services	mixed__physical_and_online	digital__online__treatment	in_person_off_campus_services	2	peer_counselor counselor	0	0	1	0	1	0	0	0	0	0		2	3	3	3	3	4
0	20	2	6	face_to_face	0	1	0	0	0	0	0	0	0	0	0				3		individual_therapy_on_campus_services	group_therapy_on_campus_services	blended__individual_and_group_based__ser	group_therapy_off_campus_services	individual_therapy_off_campus_services		in_person_on_campus_services	in_person_off_campus_services	digital__online__treatment	mixed__physical_and_online	2	psychologist counselor peer_counselor therapist	1	0	1	0	1	0	0	0	1	0		3	2	2	1	3	4
0	25	1	6	none	0	0	0	0	0	0	0	0	0	1	0				1		individual_therapy_on_campus_services	individual_therapy_off_campus_services	group_therapy_on_campus_services	group_therapy_off_campus_services	blended__individual_and_group_based__ser		in_person_on_campus_services	in_person_off_campus_services	digital__online__treatment	mixed__physical_and_online	2	counselor	0	0	1	0	0	0	0	0	0	0		1	1	3	3	1	3
0	18	1	8	face_to_face	0	1	0	0	0	0	0	0	0	0	0				3		blended__individual_and_group_based__ser	individual_therapy_on_campus_services	individual_therapy_off_campus_services	group_therapy_on_campus_services	group_therapy_off_campus_services		in_person_on_campus_services	in_person_off_campus_services	mixed__physical_and_online	digital__online__treatment	1	therapist counselor psychologist	1	0	1	0	0	0	0	0	1	0		3	3	3	4	4	4
0	21	1	8	face_to_face	0	1	0	0	0	0	0	0	0	0	0				4		individual_therapy_on_campus_services	group_therapy_off_campus_services	blended__individual_and_group_based__ser	individual_therapy_off_campus_services	group_therapy_on_campus_services		in_person_on_campus_services	mixed__physical_and_online	digital__online__treatment	in_person_off_campus_services	2	social_worker	0	0	0	1	0	0	0	0	0	0		3	3	2	3	3	3
0	19	1	0	peer_educators	0	0	0	0	0	0	0	1	0	0	0				5		individual_therapy_on_campus_services	individual_therapy_off_campus_services	group_therapy_on_campus_services	group_therapy_off_campus_services	blended__individual_and_group_based__ser		in_person_on_campus_services	in_person_off_campus_services	digital__online__treatment	mixed__physical_and_online	1	psychologist counselor social_worker peer_counselor therapist	1	0	1	1	1	0	0	0	1	0		4	2	2	4	3	2
0	21	2	1	none	0	0	0	0	0	0	0	0	0	1	0				1		individual_therapy_on_campus_services	individual_therapy_off_campus_services	group_therapy_off_campus_services	group_therapy_on_campus_services	blended__individual_and_group_based__ser		digital__online__treatment	in_person_on_campus_services	in_person_off_campus_services	mixed__physical_and_online	1	janitor	0	0	0	0	0	0	0	1	0	0		4	3	3	3	3	3
0	19	1	8	face_to_face	0	1	0	0	0	0	0	0	0	0	0				3		individual_therapy_on_campus_services	individual_therapy_off_campus_services	group_therapy_off_campus_services	group_therapy_on_campus_services	blended__individual_and_group_based__ser		in_person_on_campus_services	digital__online__treatment	in_person_off_campus_services	mixed__physical_and_online	1	counselor peer_counselor chaplain dean_of_students therapist	0	0	1	0	1	1	1	0	1	0		3	4	4	4	3	4
0	20	2	12	campus_chaplain	0	0	0	1	0	0	0	0	0	0	1	0	1	4	4		individual_therapy_off_campus_services	blended__individual_and_group_based__ser	group_therapy_off_campus_services	group_therapy_on_campus_services	individual_therapy_on_campus_services		in_person_on_campus_services	in_person_off_campus_services	digital__online__treatment	mixed__physical_and_online	2	therapist	0	0	0	0	0	0	0	0	1	0		3	2	1	3	2	3
0	21	1	0	face_to_face	0	1	0	0	0	0	0	0	0	0	0				1		individual_therapy_on_campus_services	group_therapy_off_campus_services	group_therapy_on_campus_services	blended__individual_and_group_based__ser	individual_therapy_off_campus_services		in_person_on_campus_services	in_person_off_campus_services	digital__online__treatment	mixed__physical_and_online	1	psychiatrist	0	1	0	0	0	0	0	0	0	0		4	1	4	3	1	3
0	22	4	6	none	0	0	0	0	0	0	0	0	0	1	0				4		individual_therapy_on_campus_services	blended__individual_and_group_based__ser	individual_therapy_off_campus_services	group_therapy_off_campus_services	group_therapy_on_campus_services		in_person_on_campus_services	digital__online__treatment	in_person_off_campus_services	mixed__physical_and_online	2	peer_counselor	0	0	0	0	1	0	0	0	0	0		3	2	1	1	3	3
0	21	4	6	none	0	0	0	0	0	0	0	0	0	1	0				2		individual_therapy_off_campus_services	group_therapy_off_campus_services	blended__individual_and_group_based__ser	group_therapy_on_campus_services	individual_therapy_on_campus_services		in_person_off_campus_services	digital__online__treatment	mixed__physical_and_online	in_person_on_campus_services	2	therapist	0	0	0	0	0	0	0	0	1	0		1	3	3	3	3	4
0	19	1	8	peer_educators	0	0	0	0	0	0	0	1	0	0	0				3		individual_therapy_off_campus_services	individual_therapy_on_campus_services	group_therapy_off_campus_services	group_therapy_on_campus_services	blended__individual_and_group_based__ser		in_person_off_campus_services	in_person_on_campus_services	digital__online__treatment	mixed__physical_and_online	2	counselor social_worker peer_counselor therapist	0	0	1	1	1	0	0	0	1	0		3	3	3	3	3	3
0	23	1	2	face_to_face	0	1	0	0	0	0	0	0	0	0	0				3		group_therapy_on_campus_services	group_therapy_off_campus_services	individual_therapy_on_campus_services	individual_therapy_off_campus_services	blended__individual_and_group_based__ser		in_person_off_campus_services	in_person_on_campus_services	digital__online__treatment	mixed__physical_and_online	1	psychologist psychiatrist counselor peer_counselor chaplain dean_of_students therapist	1	1	1	0	1	1	1	0	1	0		2	1	3	4	3	3
0	20	1	12	none	0	0	0	0	0	0	0	0	0	1	0				5		group_therapy_on_campus_services	individual_therapy_on_campus_services	group_therapy_off_campus_services	individual_therapy_off_campus_services	blended__individual_and_group_based__ser		in_person_on_campus_services	digital__online__treatment	mixed__physical_and_online	in_person_off_campus_services	2	social_worker	0	0	0	1	0	0	0	0	0	0		3	3	2	2	2	2
0	20	1	12	online face_to_face	1	1	0	0	0	0	0	0	0	0	1	0	1	5	5		individual_therapy_on_campus_services	group_therapy_on_campus_services	individual_therapy_off_campus_services	group_therapy_off_campus_services	blended__individual_and_group_based__ser		in_person_on_campus_services	in_person_off_campus_services	digital__online__treatment	mixed__physical_and_online	2	psychologist	1	0	0	0	0	0	0	0	0	0		4	1	4	4	4	1
0	22	1	12	face_to_face	0	1	0	0	0	0	0	0	0	0	0				2		individual_therapy_on_campus_services	individual_therapy_off_campus_services	group_therapy_on_campus_services	group_therapy_off_campus_services	blended__individual_and_group_based__ser		in_person_on_campus_services	mixed__physical_and_online	digital__online__treatment	in_person_off_campus_services	0	counselor psychologist social_worker peer_counselor	1	0	1	1	1	0	0	0	0	0		2	2	2	2	2	4
0	19	1	12	none	0	0	0	0	0	0	0	0	0	1	0				3		blended__individual_and_group_based__ser	individual_therapy_off_campus_services	group_therapy_off_campus_services	group_therapy_on_campus_services	individual_therapy_on_campus_services		in_person_on_campus_services	in_person_off_campus_services	mixed__physical_and_online	digital__online__treatment	2	therapist psychologist counselor	1	0	1	0	0	0	0	0	1	0		3	1	1	1	1	4
0	20	1	0	none	0	0	0	0	0	0	0	0	0	1	0				1		individual_therapy_on_campus_services	individual_therapy_off_campus_services	blended__individual_and_group_based__ser	group_therapy_off_campus_services	group_therapy_on_campus_services		in_person_on_campus_services	digital__online__treatment	in_person_off_campus_services	mixed__physical_and_online	2	psychologist	1	0	0	0	0	0	0	0	0	0		3	3	1	1	1	1
0	24	1	11	face_to_face	0	1	0	0	0	0	0	0	0	0	0				3		individual_therapy_on_campus_services	individual_therapy_off_campus_services	blended__individual_and_group_based__ser	group_therapy_on_campus_services	group_therapy_off_campus_services		digital__online__treatment	in_person_off_campus_services	in_person_on_campus_services	mixed__physical_and_online	1	psychologist counselor peer_counselor	1	0	1	0	1	0	0	0	0	0		3	3	2	2	1	2
0	19	1	8	peer_educators	0	0	0	0	0	0	0	1	0	0	0				3		individual_therapy_on_campus_services	individual_therapy_off_campus_services	group_therapy_on_campus_services	group_therapy_off_campus_services	blended__individual_and_group_based__ser		in_person_on_campus_services	in_person_off_campus_services	mixed__physical_and_online	digital__online__treatment	1	therapist psychologist	1	0	0	0	0	0	0	0	1	0		1	1	3	3	3	4
0	19	1	6	face_to_face campus_chaplain	0	1	0	1	0	0	0	0	0	0	0				4		group_therapy_on_campus_services	blended__individual_and_group_based__ser	individual_therapy_on_campus_services	individual_therapy_off_campus_services	group_therapy_off_campus_services		in_person_on_campus_services	in_person_off_campus_services	mixed__physical_and_online	digital__online__treatment	2	psychologist counselor social_worker peer_counselor therapist	1	0	1	1	1	0	0	0	1	0		3	2	1	1	1	1
0	21	1	4	none	0	0	0	0	0	0	0	0	0	1	0				1		group_therapy_on_campus_services	individual_therapy_on_campus_services	group_therapy_off_campus_services	blended__individual_and_group_based__ser	individual_therapy_off_campus_services		in_person_on_campus_services	digital__online__treatment	mixed__physical_and_online	in_person_off_campus_services	1	counselor social_worker peer_counselor therapist	0	0	1	1	1	0	0	0	1	0		3	3	3	3	3	3
0	20	1	4	workshops	0	0	0	0	0	1	0	0	0	0	0				2		blended__individual_and_group_based__ser	individual_therapy_off_campus_services	group_therapy_off_campus_services	group_therapy_on_campus_services	individual_therapy_on_campus_services		mixed__physical_and_online	in_person_on_campus_services	digital__online__treatment	in_person_off_campus_services	2	psychologist counselor therapist	1	0	1	0	0	0	0	0	1	0		3	3	4	4	4	3
0	19	1	4	none	0	0	0	0	0	0	0	0	0	1	0				3		individual_therapy_on_campus_services	blended__individual_and_group_based__ser	group_therapy_off_campus_services	group_therapy_on_campus_services	individual_therapy_off_campus_services		in_person_off_campus_services	in_person_on_campus_services	digital__online__treatment	mixed__physical_and_online	1	peer_counselor therapist psychologist	1	0	0	0	1	0	0	0	1	0		3	2	2	1	2	4
0	20	1	6	face_to_face peer_educators	0	1	0	0	0	0	0	1	0	0	0				2		blended__individual_and_group_based__ser	individual_therapy_on_campus_services	individual_therapy_off_campus_services	group_therapy_on_campus_services	group_therapy_off_campus_services		in_person_on_campus_services	in_person_off_campus_services	mixed__physical_and_online	digital__online__treatment	2	counselor social_worker peer_counselor therapist	0	0	1	1	1	0	0	0	1	0		3	3	3	3	3	3
0	18	1	12	support_groups	0	0	0	0	0	0	1	0	0	0	0				2		individual_therapy_on_campus_services	group_therapy_on_campus_services	blended__individual_and_group_based__ser	group_therapy_off_campus_services	individual_therapy_off_campus_services		in_person_on_campus_services	in_person_off_campus_services	mixed__physical_and_online	digital__online__treatment	0	therapist	0	0	0	0	0	0	0	0	1	0		4	3	4	2	3	2
0	18	1	4	none	0	0	0	0	0	0	0	0	0	1	0				3		individual_therapy_on_campus_services	group_therapy_on_campus_services	blended__individual_and_group_based__ser	individual_therapy_off_campus_services	group_therapy_off_campus_services		in_person_on_campus_services	in_person_off_campus_services	digital__online__treatment	mixed__physical_and_online	2	therapist	0	0	0	0	0	0	0	0	1	0		3	3	3	3	3	4
0	18	1	4	none	0	0	0	0	0	0	0	0	0	1	0				3		blended__individual_and_group_based__ser	group_therapy_off_campus_services	individual_therapy_on_campus_services	individual_therapy_off_campus_services	group_therapy_on_campus_services		mixed__physical_and_online	in_person_on_campus_services	digital__online__treatment	in_person_off_campus_services	2	psychologist counselor peer_counselor therapist	1	0	1	0	1	0	0	0	1	0		3	2	1	4	1	3
0	18	1	4	peer_educators	0	0	0	0	0	0	0	1	0	0	0				2		individual_therapy_on_campus_services	individual_therapy_off_campus_services	blended__individual_and_group_based__ser	group_therapy_off_campus_services	group_therapy_on_campus_services		in_person_on_campus_services	digital__online__treatment	in_person_off_campus_services	mixed__physical_and_online	2	dean_of_students	0	0	0	0	0	0	1	0	0	0		1	4	4	1	3	2
0	18	1	4	face_to_face	0	1	0	0	0	0	0	0	0	0	1	0	2	4	4		individual_therapy_on_campus_services	group_therapy_on_campus_services	blended__individual_and_group_based__ser	individual_therapy_off_campus_services	group_therapy_off_campus_services		in_person_on_campus_services	mixed__physical_and_online	digital__online__treatment	in_person_off_campus_services	1	counselor therapist psychologist	1	0	1	0	0	0	0	0	1	0		3	3	3	4	4	4
0	25	4	1	face_to_face workshops peer_educators awareness_campaigns	0	1	0	0	0	1	0	1	1	0	1	1	1	2	4		group_therapy_on_campus_services	individual_therapy_on_campus_services	blended__individual_and_group_based__ser	individual_therapy_off_campus_services	group_therapy_off_campus_services		in_person_on_campus_services	in_person_off_campus_services	digital__online__treatment	mixed__physical_and_online	1	therapist social_worker counselor peer_counselor	0	0	1	1	1	0	0	0	1	0		3	3	2	3	3	3
0	18	1	4	face_to_face	0	1	0	0	0	0	0	0	0	0	1	0	1	4	5		individual_therapy_off_campus_services	group_therapy_off_campus_services	group_therapy_on_campus_services	individual_therapy_on_campus_services	blended__individual_and_group_based__ser		in_person_on_campus_services	digital__online__treatment	mixed__physical_and_online	in_person_off_campus_services	1	psychologist	1	0	0	0	0	0	0	0	0	0		4	1	1	2	1	2
0	18	2	4	face_to_face peer_educators	0	1	0	0	0	0	0	1	0	0	0				2		individual_therapy_on_campus_services	individual_therapy_off_campus_services	group_therapy_on_campus_services	group_therapy_off_campus_services	blended__individual_and_group_based__ser		in_person_on_campus_services	digital__online__treatment	in_person_off_campus_services	mixed__physical_and_online	2	psychologist counselor therapist	1	0	1	0	0	0	0	0	1	0		3	4	4	4	4	4
0	18	1	4	peer_educators	0	0	0	0	0	0	0	1	0	0	0				1		individual_therapy_on_campus_services	blended__individual_and_group_based__ser	individual_therapy_off_campus_services	group_therapy_off_campus_services	group_therapy_on_campus_services		mixed__physical_and_online	in_person_off_campus_services	digital__online__treatment	in_person_on_campus_services	2	psychiatrist psychologist peer_counselor therapist	1	1	0	0	1	0	0	0	1	0		3	2	3	3	3	3
0	23	1	6	online	1	0	0	0	0	0	0	0	0	0	0				4		blended__individual_and_group_based__ser	individual_therapy_on_campus_services	group_therapy_on_campus_services	individual_therapy_off_campus_services	group_therapy_off_campus_services		in_person_on_campus_services	digital__online__treatment	mixed__physical_and_online	in_person_off_campus_services	2	therapist	0	0	0	0	0	0	0	0	1	0		3	1	4	4	4	4
0	24	4	1	peer_educators	0	0	0	0	0	0	0	1	0	0	0				1		individual_therapy_on_campus_services	group_therapy_off_campus_services	group_therapy_on_campus_services	blended__individual_and_group_based__ser	individual_therapy_off_campus_services		in_person_on_campus_services	digital__online__treatment	mixed__physical_and_online	in_person_off_campus_services	1	psychologist counselor peer_counselor therapist	1	0	1	0	1	0	0	0	1	0		3	2	4	2	1	3
0	18	2	4	face_to_face peer_educators	0	1	0	0	0	0	0	1	0	0	0				4		individual_therapy_off_campus_services	individual_therapy_on_campus_services	blended__individual_and_group_based__ser	group_therapy_off_campus_services	group_therapy_on_campus_services		in_person_off_campus_services	digital__online__treatment	mixed__physical_and_online	in_person_on_campus_services	2	therapist	0	0	0	0	0	0	0	0	1	0		3	4	4	2	3	4
0	25	4	1	face_to_face workshops peer_educators	0	1	0	0	0	1	0	1	0	0	0				5		individual_therapy_off_campus_services	group_therapy_on_campus_services	blended__individual_and_group_based__ser	group_therapy_off_campus_services	individual_therapy_on_campus_services		in_person_off_campus_services	in_person_on_campus_services	digital__online__treatment	mixed__physical_and_online	1	psychologist counselor peer_counselor	1	0	1	0	1	0	0	0	0	0		1	2	3	3	2	4
0	18	1	6	face_to_face	0	1	0	0	0	0	0	0	0	0	1	0	1	2	4		individual_therapy_on_campus_services	individual_therapy_off_campus_services	group_therapy_off_campus_services	blended__individual_and_group_based__ser	group_therapy_on_campus_services		in_person_on_campus_services	in_person_off_campus_services	digital__online__treatment	mixed__physical_and_online	2	counselor	0	0	1	0	0	0	0	0	0	0		3	3	2	2	3	1
0	18	1	4	face_to_face	0	1	0	0	0	0	0	0	0	0	1	0	3	4	2		group_therapy_on_campus_services	group_therapy_off_campus_services	blended__individual_and_group_based__ser	individual_therapy_on_campus_services	individual_therapy_off_campus_services		mixed__physical_and_online	digital__online__treatment	in_person_off_campus_services	in_person_on_campus_services	1	psychologist	1	0	0	0	0	0	0	0	0	0		2	2	2	3	3	4
0	19	2	4	face_to_face	0	1	0	0	0	0	0	0	0	0	1	0	1	4	5		individual_therapy_on_campus_services	blended__individual_and_group_based__ser	individual_therapy_off_campus_services	group_therapy_off_campus_services	group_therapy_on_campus_services		in_person_on_campus_services	in_person_off_campus_services	digital__online__treatment	mixed__physical_and_online	2	therapist	0	0	0	0	0	0	0	0	1	0		2	2	2	2	2	2
0	18	1	4	none	0	0	0	0	0	0	0	0	0	1	0				1		individual_therapy_off_campus_services	individual_therapy_on_campus_services	group_therapy_on_campus_services	blended__individual_and_group_based__ser	group_therapy_off_campus_services		in_person_off_campus_services	digital__online__treatment	mixed__physical_and_online	in_person_on_campus_services	1	therapist counselor	0	0	1	0	0	0	0	0	1	0		3	4	3	3	3	4
0	19	1	4	peer_educators	0	0	0	0	0	0	0	1	0	0	0				3		individual_therapy_off_campus_services	blended__individual_and_group_based__ser	individual_therapy_on_campus_services	group_therapy_on_campus_services	group_therapy_off_campus_services		in_person_off_campus_services	digital__online__treatment	mixed__physical_and_online	in_person_on_campus_services	2	psychologist peer_counselor therapist counselor	1	0	1	0	1	0	0	0	1	0		3	3	3	3	4	4
0	18	1	4	face_to_face	0	1	0	0	0	0	0	0	0	0	0				5		individual_therapy_on_campus_services	group_therapy_on_campus_services	group_therapy_off_campus_services	individual_therapy_off_campus_services	blended__individual_and_group_based__ser		in_person_on_campus_services	digital__online__treatment	in_person_off_campus_services	mixed__physical_and_online	2	psychologist psychiatrist counselor social_worker peer_counselor chaplain dean_of_students therapist janitor	1	1	1	1	1	1	1	1	1	0		3	2	2	3	3	3
0	18	1	4	none	0	0	0	0	0	0	0	0	0	1	0				2		individual_therapy_off_campus_services	group_therapy_on_campus_services	group_therapy_off_campus_services	individual_therapy_on_campus_services	blended__individual_and_group_based__ser		in_person_on_campus_services	in_person_off_campus_services	digital__online__treatment	mixed__physical_and_online	1	therapist	0	0	0	0	0	0	0	0	1	0		3	2	2	3	2	2
0	24	3	1	peer_educators	0	0	0	0	0	0	0	1	0	0	1	1	3	1	1		individual_therapy_on_campus_services	individual_therapy_off_campus_services	group_therapy_off_campus_services	blended__individual_and_group_based__ser	group_therapy_on_campus_services		in_person_on_campus_services	in_person_off_campus_services	digital__online__treatment	mixed__physical_and_online	2	psychologist therapist social_worker	1	0	0	1	0	0	0	0	1	0		4	2	2	3	3	3
0	19	1	4	face_to_face	0	1	0	0	0	0	0	0	0	0	0				4		blended__individual_and_group_based__ser	individual_therapy_off_campus_services	individual_therapy_on_campus_services	group_therapy_off_campus_services	group_therapy_on_campus_services		mixed__physical_and_online	in_person_off_campus_services	in_person_on_campus_services	digital__online__treatment	1	psychologist	1	0	0	0	0	0	0	0	0	0		3	3	3	2	3	3
0	20	2	4	face_to_face	0	1	0	0	0	0	0	0	0	0	0				3		group_therapy_on_campus_services	individual_therapy_on_campus_services	group_therapy_off_campus_services	individual_therapy_off_campus_services	blended__individual_and_group_based__ser		in_person_on_campus_services	digital__online__treatment	mixed__physical_and_online	in_person_off_campus_services	2	therapist	0	0	0	0	0	0	0	0	1	0		3	3	2	3	3	4
0	18	1	4	awareness_campaigns peer_educators support_groups workshops campus_chaplain campus_psychologist face_to_face	0	1	1	1	0	1	1	1	1	0	0				1		individual_therapy_on_campus_services	group_therapy_off_campus_services	individual_therapy_off_campus_services	group_therapy_on_campus_services	blended__individual_and_group_based__ser		in_person_on_campus_services	in_person_off_campus_services	digital__online__treatment	mixed__physical_and_online	1	social_worker	0	0	0	1	0	0	0	0	0	0		3	2	3	3	3	4
0	20	2	4	campus_psychologist	0	0	1	0	0	0	0	0	0	0	0				3		individual_therapy_on_campus_services	group_therapy_on_campus_services	individual_therapy_off_campus_services	blended__individual_and_group_based__ser	group_therapy_off_campus_services		in_person_on_campus_services	digital__online__treatment	mixed__physical_and_online	in_person_off_campus_services	1	psychologist	1	0	0	0	0	0	0	0	0	0		2	3	3	4	4	2
0	19	1	4	campus_psychologist	0	0	1	0	0	0	0	0	0	0	0				2		individual_therapy_off_campus_services	individual_therapy_on_campus_services	group_therapy_off_campus_services	blended__individual_and_group_based__ser	group_therapy_on_campus_services		digital__online__treatment	in_person_off_campus_services	mixed__physical_and_online	in_person_on_campus_services	1	counselor	0	0	1	0	0	0	0	0	0	0		2	3	2	2	1	3
0	18	1	12	support_groups	0	0	0	0	0	0	1	0	0	0	0				2		individual_therapy_off_campus_services	individual_therapy_on_campus_services	group_therapy_on_campus_services	group_therapy_off_campus_services	blended__individual_and_group_based__ser		in_person_off_campus_services	mixed__physical_and_online	in_person_on_campus_services	digital__online__treatment	2	therapist peer_counselor social_worker	0	0	0	1	1	0	0	0	1	0		4	4	4	4	4	4
0	21	1	1	face_to_face	0	1	0	0	0	0	0	0	0	0	0				1		individual_therapy_on_campus_services	blended__individual_and_group_based__ser	group_therapy_on_campus_services	group_therapy_off_campus_services	individual_therapy_off_campus_services		digital__online__treatment	mixed__physical_and_online	in_person_off_campus_services	in_person_on_campus_services	1	social_worker	0	0	0	1	0	0	0	0	0	0		1	4	4	4	4	4
0	19	1	9	awareness_campaigns	0	0	0	0	0	0	0	0	1	0	0				2		individual_therapy_off_campus_services	group_therapy_off_campus_services	individual_therapy_on_campus_services	group_therapy_on_campus_services	blended__individual_and_group_based__ser		in_person_on_campus_services	in_person_off_campus_services	digital__online__treatment	mixed__physical_and_online	2	psychologist	1	0	0	0	0	0	0	0	0	0		1	4	4	4	4	4
0	23	1	3	campus_chaplain support_groups awareness_campaigns	0	0	0	1	0	0	1	0	1	0	0				1		individual_therapy_off_campus_services	individual_therapy_on_campus_services	group_therapy_off_campus_services	blended__individual_and_group_based__ser	group_therapy_on_campus_services		in_person_off_campus_services	digital__online__treatment	in_person_on_campus_services	mixed__physical_and_online	2	counselor chaplain therapist	0	0	1	0	0	1	0	0	1	0		4	4	2	4	4	4
0	23	4	9	peer_educators	0	0	0	0	0	0	0	1	0	0	0				5		individual_therapy_on_campus_services	individual_therapy_off_campus_services	blended__individual_and_group_based__ser	group_therapy_off_campus_services	group_therapy_on_campus_services		digital__online__treatment	in_person_off_campus_services	in_person_on_campus_services	mixed__physical_and_online	2	psychologist social_worker counselor peer_counselor therapist	1	0	1	1	1	0	0	0	1	0		3	2	2	2	2	2
0	23	2	3	support_groups peer_educators face_to_face awareness_campaigns	0	1	0	0	0	0	1	1	1	0	1	1	3	5	5		individual_therapy_off_campus_services	individual_therapy_on_campus_services	group_therapy_on_campus_services	group_therapy_off_campus_services	blended__individual_and_group_based__ser		in_person_on_campus_services	in_person_off_campus_services	mixed__physical_and_online	digital__online__treatment	0	counselor peer_counselor social_worker	0	0	1	1	1	0	0	0	0	0		3	4	3	3	3	3
0	21	2	9	support_groups	0	0	0	0	0	0	1	0	0	0	1	1	2	2	2		individual_therapy_off_campus_services	individual_therapy_on_campus_services	group_therapy_off_campus_services	group_therapy_on_campus_services	blended__individual_and_group_based__ser		in_person_on_campus_services	in_person_off_campus_services	digital__online__treatment	mixed__physical_and_online	0	social_worker	0	0	0	1	0	0	0	0	0	0		3	3	3	2	3	3
0	25	2	9	awareness_campaigns peer_educators mhs_provider campus_chaplain	0	0	0	1	1	0	0	1	1	0	0				3		individual_therapy_on_campus_services	blended__individual_and_group_based__ser	group_therapy_on_campus_services	group_therapy_off_campus_services	individual_therapy_off_campus_services		in_person_on_campus_services	in_person_off_campus_services	digital__online__treatment	mixed__physical_and_online	2	social_worker chaplain therapist peer_counselor counselor psychologist	1	0	1	1	1	1	0	0	1	0		3	1	3	4	3	4
0	19	1	1	online peer_educators	1	0	0	0	0	0	0	1	0	0	0				4		individual_therapy_on_campus_services	group_therapy_on_campus_services	group_therapy_off_campus_services	blended__individual_and_group_based__ser	individual_therapy_off_campus_services		in_person_on_campus_services	in_person_off_campus_services	digital__online__treatment	mixed__physical_and_online	2	counselor	0	0	1	0	0	0	0	0	0	0		3	3	3	3	3	3
0	22	1	9	face_to_face campus_chaplain	0	1	0	1	0	0	0	0	0	0	0				4		individual_therapy_off_campus_services	group_therapy_off_campus_services	individual_therapy_on_campus_services	group_therapy_on_campus_services	blended__individual_and_group_based__ser		in_person_off_campus_services	in_person_on_campus_services	digital__online__treatment	mixed__physical_and_online	1	social_worker chaplain	0	0	0	1	0	1	0	0	0	0		3	2	3	1	1	3
0	22	2	9	mhs_provider campus_psychologist	0	0	1	0	1	0	0	0	0	0	1	1	2	5	4		individual_therapy_on_campus_services	individual_therapy_off_campus_services	group_therapy_on_campus_services	blended__individual_and_group_based__ser	group_therapy_off_campus_services		in_person_on_campus_services	in_person_off_campus_services	digital__online__treatment	mixed__physical_and_online	2	social_worker	0	0	0	1	0	0	0	0	0	0		3	2	2	2	2	1
0	20	1	9	none	0	0	0	0	0	0	0	0	0	1	0				2		individual_therapy_on_campus_services	group_therapy_on_campus_services	individual_therapy_off_campus_services	group_therapy_off_campus_services	blended__individual_and_group_based__ser		in_person_on_campus_services	in_person_off_campus_services	digital__online__treatment	mixed__physical_and_online	2	counselor	0	0	1	0	0	0	0	0	0	0		3	2	3	3	3	3
0	18	1	9	none	0	0	0	0	0	0	0	0	0	1	0				1		individual_therapy_on_campus_services	individual_therapy_off_campus_services	group_therapy_on_campus_services	group_therapy_off_campus_services	blended__individual_and_group_based__ser		in_person_on_campus_services	digital__online__treatment	in_person_off_campus_services	mixed__physical_and_online	2	social_worker	0	0	0	1	0	0	0	0	0	0		2	4	4	2	2	1
0	25	4	9	face_to_face	0	1	0	0	0	0	0	0	0	0	0				2		individual_therapy_on_campus_services	group_therapy_on_campus_services	blended__individual_and_group_based__ser	group_therapy_off_campus_services	individual_therapy_off_campus_services		in_person_on_campus_services	in_person_off_campus_services	digital__online__treatment	mixed__physical_and_online	2	psychologist social_worker counselor therapist	1	0	1	1	0	0	0	0	1	0		2	2	3	2	2	2
0	19	1	7	face_to_face	0	1	0	0	0	0	0	0	0	0	0				1		individual_therapy_on_campus_services	group_therapy_off_campus_services	blended__individual_and_group_based__ser	individual_therapy_off_campus_services	group_therapy_on_campus_services		in_person_on_campus_services	mixed__physical_and_online	in_person_off_campus_services	digital__online__treatment	1	social_worker	0	0	0	1	0	0	0	0	0	0		1	3	1	1	1	3
0	20	1	9	face_to_face	0	1	0	0	0	0	0	0	0	0	1	0	3	1	4		individual_therapy_on_campus_services	group_therapy_on_campus_services	group_therapy_off_campus_services	individual_therapy_off_campus_services	blended__individual_and_group_based__ser		in_person_off_campus_services	in_person_on_campus_services	digital__online__treatment	mixed__physical_and_online	1	social_worker	0	0	0	1	0	0	0	0	0	0		3	2	2	2	1	1
0	19	1	9	campus_chaplain	0	0	0	1	0	0	0	0	0	0	0				4		blended__individual_and_group_based__ser	group_therapy_on_campus_services	individual_therapy_on_campus_services	group_therapy_off_campus_services	individual_therapy_off_campus_services		in_person_on_campus_services	mixed__physical_and_online	digital__online__treatment	in_person_off_campus_services	2	psychologist therapist counselor peer_counselor	1	0	1	0	1	0	0	0	1	0		2	2	2	2	3	3
0	21	2	9	workshops	0	0	0	0	0	1	0	0	0	0	1	0	2	1	4		group_therapy_on_campus_services	individual_therapy_on_campus_services	blended__individual_and_group_based__ser	individual_therapy_off_campus_services	group_therapy_off_campus_services		in_person_on_campus_services	in_person_off_campus_services	digital__online__treatment	mixed__physical_and_online	0	social_worker	0	0	0	1	0	0	0	0	0	0		3	2	1	3	4	3
0	20	2	3	face_to_face campus_psychologist campus_chaplain peer_educators	0	1	1	1	0	0	0	1	0	0	0				1		individual_therapy_off_campus_services	individual_therapy_on_campus_services	group_therapy_off_campus_services	group_therapy_on_campus_services	blended__individual_and_group_based__ser		digital__online__treatment	in_person_off_campus_services	in_person_on_campus_services	mixed__physical_and_online	1	counselor chaplain therapist	0	0	1	0	0	1	0	0	1	0		4	4	4	3	4	4
0	20	1	9	none	0	0	0	0	0	0	0	0	0	1	0				4		individual_therapy_on_campus_services	group_therapy_on_campus_services	group_therapy_off_campus_services	blended__individual_and_group_based__ser	individual_therapy_off_campus_services		in_person_on_campus_services	in_person_off_campus_services	digital__online__treatment	mixed__physical_and_online	2	counselor	0	0	1	0	0	0	0	0	0	0		4	2	1	1	1	3
0	24	4	9	campus_chaplain	0	0	0	1	0	0	0	0	0	0	0				2		individual_therapy_off_campus_services	blended__individual_and_group_based__ser	individual_therapy_on_campus_services	group_therapy_off_campus_services	group_therapy_on_campus_services		digital__online__treatment	in_person_on_campus_services	mixed__physical_and_online	in_person_off_campus_services	0	psychologist	1	0	0	0	0	0	0	0	0	0		2	4	4	3	3	2
0	20	1	9	face_to_face	0	1	0	0	0	0	0	0	0	0	1	1	1	1	5		individual_therapy_on_campus_services	individual_therapy_off_campus_services	group_therapy_on_campus_services	blended__individual_and_group_based__ser	group_therapy_off_campus_services		in_person_on_campus_services	in_person_off_campus_services	digital__online__treatment	mixed__physical_and_online	0	social_worker	0	0	0	1	0	0	0	0	0	0		4	1	3	3	3	3
0	23	4	9	none	0	0	0	0	0	0	0	0	0	1	0				2		individual_therapy_on_campus_services	individual_therapy_off_campus_services	group_therapy_off_campus_services	group_therapy_on_campus_services	blended__individual_and_group_based__ser		in_person_off_campus_services	in_person_on_campus_services	digital__online__treatment	mixed__physical_and_online	2	chaplain	0	0	0	0	0	1	0	0	0	0		4	1	2	2	1	1
0	23	1	9	face_to_face	0	1	0	0	0	0	0	0	0	0	1	0	2	1	3		individual_therapy_on_campus_services	individual_therapy_off_campus_services	group_therapy_on_campus_services	group_therapy_off_campus_services	blended__individual_and_group_based__ser		digital__online__treatment	in_person_off_campus_services	mixed__physical_and_online	in_person_on_campus_services	2	psychologist counselor peer_counselor	1	0	1	0	1	0	0	0	0	0		3	3	3	3	3	2
0	19	1	9	support_groups face_to_face peer_educators awareness_campaigns	0	1	0	0	0	0	1	1	1	0	0				4		group_therapy_on_campus_services	individual_therapy_on_campus_services	blended__individual_and_group_based__ser	group_therapy_off_campus_services	individual_therapy_off_campus_services		mixed__physical_and_online	in_person_on_campus_services	digital__online__treatment	in_person_off_campus_services	2	therapist peer_counselor social_worker counselor psychiatrist psychologist	1	1	1	1	1	0	0	0	1	0		3	2	3	3	4	2
0	26	2	8	workshops	0	0	0	0	0	1	0	0	0	0	0				2		individual_therapy_on_campus_services	individual_therapy_off_campus_services	group_therapy_on_campus_services	group_therapy_off_campus_services	blended__individual_and_group_based__ser		in_person_on_campus_services	in_person_off_campus_services	digital__online__treatment	mixed__physical_and_online	1	counselor therapist psychologist social_worker	1	0	1	1	0	0	0	0	1	0		3	3	3	3	3	3
0	20	1	1	campus_chaplain workshops campus_psychologist	0	0	1	1	0	1	0	0	0	0	0				1		group_therapy_off_campus_services	group_therapy_on_campus_services	individual_therapy_on_campus_services	individual_therapy_off_campus_services	blended__individual_and_group_based__ser		in_person_on_campus_services	in_person_off_campus_services	digital__online__treatment	mixed__physical_and_online	2	psychologist	1	0	0	0	0	0	0	0	0	0		3	3	3	3	2	3
0	19	1	9	campus_chaplain	0	0	0	1	0	0	0	0	0	0	0				4		individual_therapy_on_campus_services	group_therapy_on_campus_services	individual_therapy_off_campus_services	group_therapy_off_campus_services	blended__individual_and_group_based__ser		in_person_on_campus_services	mixed__physical_and_online	in_person_off_campus_services	digital__online__treatment	2	psychologist social_worker counselor peer_counselor therapist	1	0	1	1	1	0	0	0	1	0		3	3	2	3	3	3
0	18	1	9	support_groups	0	0	0	0	0	0	1	0	0	0	0				4		group_therapy_on_campus_services	group_therapy_off_campus_services	individual_therapy_off_campus_services	individual_therapy_on_campus_services	blended__individual_and_group_based__ser		in_person_on_campus_services	in_person_off_campus_services	mixed__physical_and_online	digital__online__treatment	1	psychologist counselor social_worker therapist	1	0	1	1	0	0	0	0	1	0		2	1	2	2	3	2
0	20	1	9	face_to_face	0	1	0	0	0	0	0	0	0	0	0				2		blended__individual_and_group_based__ser	group_therapy_on_campus_services	group_therapy_off_campus_services	individual_therapy_off_campus_services	individual_therapy_on_campus_services		in_person_on_campus_services	in_person_off_campus_services	digital__online__treatment	mixed__physical_and_online	1	chaplain peer_counselor social_worker counselor psychologist	1	0	1	1	1	1	0	0	0	0		3	3	3	2	3	3
0	25	4	9	face_to_face	0	1	0	0	0	0	0	0	0	0	0				1		individual_therapy_on_campus_services	individual_therapy_off_campus_services	group_therapy_on_campus_services	group_therapy_off_campus_services	blended__individual_and_group_based__ser		in_person_on_campus_services	in_person_off_campus_services	digital__online__treatment	mixed__physical_and_online	0	psychologist	1	0	0	0	0	0	0	0	0	0		3	2	2	1	1	1
0	18	1	9	face_to_face	0	1	0	0	0	0	0	0	0	0	0				4		blended__individual_and_group_based__ser	group_therapy_off_campus_services	individual_therapy_off_campus_services	group_therapy_on_campus_services	individual_therapy_on_campus_services		in_person_on_campus_services	in_person_off_campus_services	digital__online__treatment	mixed__physical_and_online	1	psychologist	1	0	0	0	0	0	0	0	0	0		1	3	1	2	2	1
0	21	3	9	campus_psychologist campus_chaplain	0	0	1	1	0	0	0	0	0	0	0				3		individual_therapy_on_campus_services	group_therapy_on_campus_services	blended__individual_and_group_based__ser	group_therapy_off_campus_services	individual_therapy_off_campus_services		in_person_on_campus_services	in_person_off_campus_services	mixed__physical_and_online	digital__online__treatment	0	psychologist counselor social_worker chaplain	1	0	1	1	0	1	0	0	0	0		3	3	3	3	3	3
0	25	1	1	face_to_face	0	1	0	0	0	0	0	0	0	0	0				4		individual_therapy_on_campus_services	group_therapy_on_campus_services	blended__individual_and_group_based__ser	individual_therapy_off_campus_services	group_therapy_off_campus_services		in_person_on_campus_services	in_person_off_campus_services	digital__online__treatment	mixed__physical_and_online	1	counselor dean_of_students therapist	0	0	1	0	0	0	1	0	1	0		2	4	1	3	1	1
0	21	1	9	none	0	0	0	0	0	0	0	0	0	1	0				4		individual_therapy_on_campus_services	individual_therapy_off_campus_services	group_therapy_off_campus_services	blended__individual_and_group_based__ser	group_therapy_on_campus_services		in_person_off_campus_services	mixed__physical_and_online	in_person_on_campus_services	digital__online__treatment	1	social_worker psychologist peer_counselor therapist	1	0	0	1	1	0	0	0	1	0		2	3	3	3	3	3
0	18	1	9	peer_educators	0	0	0	0	0	0	0	1	0	0	1	0	4	4	4		group_therapy_off_campus_services	blended__individual_and_group_based__ser	group_therapy_on_campus_services	individual_therapy_off_campus_services	individual_therapy_on_campus_services		in_person_on_campus_services	digital__online__treatment	in_person_off_campus_services	mixed__physical_and_online	0	psychologist counselor social_worker peer_counselor therapist	1	0	1	1	1	0	0	0	1	0		4	3	3	4	1	2
0	19	1	9	face_to_face	0	1	0	0	0	0	0	0	0	0	0				2		individual_therapy_on_campus_services	group_therapy_off_campus_services	blended__individual_and_group_based__ser	group_therapy_on_campus_services	individual_therapy_off_campus_services		digital__online__treatment	in_person_off_campus_services	in_person_on_campus_services	mixed__physical_and_online	0	social_worker therapist	0	0	0	1	0	0	0	0	1	0		2	2	3	3	4	3
0	39	1	5	face_to_face	0	1	0	0	0	0	0	0	0	0	0				4		individual_therapy_on_campus_services	group_therapy_on_campus_services	blended__individual_and_group_based__ser	group_therapy_off_campus_services	individual_therapy_off_campus_services		mixed__physical_and_online	in_person_off_campus_services	digital__online__treatment	in_person_on_campus_services	1	dean_of_students	0	0	0	0	0	0	1	0	0	0		2	1	3	2	2	2
0	21	2	9	peer_educators face_to_face campus_chaplain	0	1	0	1	0	0	0	1	0	0	0				4		individual_therapy_on_campus_services	group_therapy_on_campus_services	blended__individual_and_group_based__ser	individual_therapy_off_campus_services	group_therapy_off_campus_services		in_person_on_campus_services	in_person_off_campus_services	digital__online__treatment	mixed__physical_and_online	1	chaplain social_worker therapist counselor psychologist	1	0	1	1	0	1	0	0	1	0		3	3	4	3	2	4
0	21	1	9	face_to_face campus_chaplain workshops awareness_campaigns	0	1	0	1	0	1	0	0	1	0	0				4		individual_therapy_on_campus_services	individual_therapy_off_campus_services	group_therapy_on_campus_services	group_therapy_off_campus_services	blended__individual_and_group_based__ser		in_person_on_campus_services	in_person_off_campus_services	digital__online__treatment	mixed__physical_and_online	2	social_worker counselor chaplain therapist psychologist	1	0	1	1	0	1	0	0	1	0		3	2	3	3	3	3
0	19	1	9	campus_chaplain	0	0	0	1	0	0	0	0	0	0	0				5		individual_therapy_on_campus_services	individual_therapy_off_campus_services	group_therapy_on_campus_services	group_therapy_off_campus_services	blended__individual_and_group_based__ser		in_person_on_campus_services	digital__online__treatment	in_person_off_campus_services	mixed__physical_and_online	2	social_worker	0	0	0	1	0	0	0	0	0	0		3	1	2	3	3	3
0	19	1	9	campus_chaplain	0	0	0	1	0	0	0	0	0	0	0				4		group_therapy_on_campus_services	individual_therapy_off_campus_services	group_therapy_off_campus_services	individual_therapy_on_campus_services	blended__individual_and_group_based__ser		in_person_off_campus_services	in_person_on_campus_services	mixed__physical_and_online	digital__online__treatment	0	social_worker	0	0	0	1	0	0	0	0	0	0		3	3	3	3	4	2
0	21	1	5	awareness_campaigns	0	0	0	0	0	0	0	0	1	0	0				4		individual_therapy_on_campus_services	individual_therapy_off_campus_services	group_therapy_off_campus_services	group_therapy_on_campus_services	blended__individual_and_group_based__ser		in_person_on_campus_services	digital__online__treatment	mixed__physical_and_online	in_person_off_campus_services	2	social_worker	0	0	0	1	0	0	0	0	0	0		3	1	2	1	3	3
0	22	2	9	none	0	0	0	0	0	0	0	0	0	1	0				4		individual_therapy_on_campus_services	individual_therapy_off_campus_services	group_therapy_off_campus_services	blended__individual_and_group_based__ser	group_therapy_on_campus_services		in_person_on_campus_services	mixed__physical_and_online	in_person_off_campus_services	digital__online__treatment	2	psychologist counselor social_worker	1	0	1	1	0	0	0	0	0	0		3	2	2	2	1	3
0	25	4	9	campus_psychologist workshops	0	0	1	0	0	1	0	0	0	0	1	1	3	4	4		group_therapy_on_campus_services	individual_therapy_off_campus_services	individual_therapy_on_campus_services	group_therapy_off_campus_services	blended__individual_and_group_based__ser		digital__online__treatment	in_person_off_campus_services	in_person_on_campus_services	mixed__physical_and_online	2	psychologist social_worker chaplain	1	0	0	1	0	1	0	0	0	0		3	2	3	3	4	4
0	21	2	1	face_to_face	0	1	0	0	0	0	0	0	0	0	0				1		individual_therapy_on_campus_services	individual_therapy_off_campus_services	group_therapy_on_campus_services	group_therapy_off_campus_services	blended__individual_and_group_based__ser		in_person_on_campus_services	in_person_off_campus_services	digital__online__treatment	mixed__physical_and_online	2	psychologist	1	0	0	0	0	0	0	0	0	0		3	2	3	1	3	1
0	19	2	1	campus_chaplain	0	0	0	1	0	0	0	0	0	0	0				3		individual_therapy_off_campus_services	individual_therapy_on_campus_services	group_therapy_off_campus_services	blended__individual_and_group_based__ser	group_therapy_on_campus_services		in_person_on_campus_services	in_person_off_campus_services	digital__online__treatment	mixed__physical_and_online	2	psychologist counselor chaplain social_worker	1	0	1	1	0	1	0	0	0	0		4	1	4	3	3	4
0	19	1	1	face_to_face campus_chaplain online workshops awareness_campaigns	1	1	0	1	0	1	0	0	1	0	0				3		individual_therapy_on_campus_services	individual_therapy_off_campus_services	group_therapy_on_campus_services	group_therapy_off_campus_services	blended__individual_and_group_based__ser		in_person_on_campus_services	digital__online__treatment	mixed__physical_and_online	in_person_off_campus_services	1	psychologist social_worker chaplain	1	0	0	1	0	1	0	0	0	0		3	2	1	1	3	2
0	21	2	9	campus_chaplain	0	0	0	1	0	0	0	0	0	0	0				3		individual_therapy_on_campus_services	individual_therapy_off_campus_services	group_therapy_on_campus_services	group_therapy_off_campus_services	blended__individual_and_group_based__ser		in_person_on_campus_services	digital__online__treatment	in_person_off_campus_services	mixed__physical_and_online	1	psychologist counselor dean_of_students therapist	1	0	1	0	0	0	1	0	1	0		3	3	4	2	3	4
0	21	1	9	online	1	0	0	0	0	0	0	0	0	0	0				3		group_therapy_on_campus_services	group_therapy_off_campus_services	blended__individual_and_group_based__ser	individual_therapy_off_campus_services	individual_therapy_on_campus_services		mixed__physical_and_online	digital__online__treatment	in_person_off_campus_services	in_person_on_campus_services	1	social_worker	0	0	0	1	0	0	0	0	0	0		3	1	1	3	3	3
0	21	2	9	awareness_campaigns	0	0	0	0	0	0	0	0	1	0	0				1		individual_therapy_on_campus_services	group_therapy_off_campus_services	individual_therapy_off_campus_services	blended__individual_and_group_based__ser	group_therapy_on_campus_services		in_person_off_campus_services	in_person_on_campus_services	digital__online__treatment	mixed__physical_and_online	1	psychologist	1	0	0	0	0	0	0	0	0	0		3	1	1	1	3	1
0	20	1	9	face_to_face	0	1	0	0	0	0	0	0	0	0	0				2		individual_therapy_off_campus_services	individual_therapy_on_campus_services	group_therapy_on_campus_services	blended__individual_and_group_based__ser	group_therapy_off_campus_services		in_person_on_campus_services	in_person_off_campus_services	digital__online__treatment	mixed__physical_and_online	1	psychologist	1	0	0	0	0	0	0	0	0	0		3	2	1	2	1	4
0	28	1	9	online	1	0	0	0	0	0	0	0	0	0	0				3		individual_therapy_on_campus_services	group_therapy_on_campus_services	individual_therapy_off_campus_services	blended__individual_and_group_based__ser	group_therapy_off_campus_services		in_person_on_campus_services	mixed__physical_and_online	digital__online__treatment	in_person_off_campus_services	0	psychologist psychiatrist counselor social_worker peer_counselor chaplain dean_of_students janitor therapist other	1	1	1	1	1	1	1	1	1	1	Social Worker	3	2	2	3	3	2
0	21	1	9	none	0	0	0	0	0	0	0	0	0	1	0				4		individual_therapy_on_campus_services	group_therapy_off_campus_services	blended__individual_and_group_based__ser	group_therapy_on_campus_services	individual_therapy_off_campus_services		digital__online__treatment	in_person_on_campus_services	in_person_off_campus_services	mixed__physical_and_online	1	counselor social_worker	0	0	1	1	0	0	0	0	0	0		3	3	2	4	1	4
0	21	2	9	face_to_face	0	1	0	0	0	0	0	0	0	0	0				4		individual_therapy_on_campus_services	group_therapy_on_campus_services	group_therapy_off_campus_services	individual_therapy_off_campus_services	blended__individual_and_group_based__ser		in_person_on_campus_services	mixed__physical_and_online	digital__online__treatment	in_person_off_campus_services	2	psychologist	1	0	0	0	0	0	0	0	0	0		3	2	2	3	3	3
0	21	2	9	online	1	0	0	0	0	0	0	0	0	0	1	0	2	4	4		individual_therapy_on_campus_services	group_therapy_on_campus_services	group_therapy_off_campus_services	blended__individual_and_group_based__ser	individual_therapy_off_campus_services		digital__online__treatment	in_person_on_campus_services	mixed__physical_and_online	in_person_off_campus_services	2	therapist	0	0	0	0	0	0	0	0	1	0		3	3	3	3	3	3
0	21	1	3	campus_chaplain	0	0	0	1	0	0	0	0	0	0	1	0	2	5	5		individual_therapy_on_campus_services	group_therapy_on_campus_services	blended__individual_and_group_based__ser	group_therapy_off_campus_services	individual_therapy_off_campus_services		in_person_on_campus_services	in_person_off_campus_services	digital__online__treatment	mixed__physical_and_online	2	counselor social_worker therapist peer_counselor	0	0	1	1	1	0	0	0	1	0		2	2	2	2	2	2
0	20	1	9	face_to_face campus_chaplain	0	1	0	1	0	0	0	0	0	0	0				4		individual_therapy_on_campus_services	group_therapy_on_campus_services	blended__individual_and_group_based__ser	individual_therapy_off_campus_services	group_therapy_off_campus_services		in_person_on_campus_services	digital__online__treatment	mixed__physical_and_online	in_person_off_campus_services	2	counselor social_worker chaplain	0	0	1	1	0	1	0	0	0	0		3	3	3	3	3	3
0	21	1	1	face_to_face	0	1	0	0	0	0	0	0	0	0	0				2		individual_therapy_on_campus_services	group_therapy_on_campus_services	group_therapy_off_campus_services	individual_therapy_off_campus_services	blended__individual_and_group_based__ser		in_person_on_campus_services	in_person_off_campus_services	mixed__physical_and_online	digital__online__treatment	1	social_worker	0	0	0	1	0	0	0	0	0	0		3	2	2	2	1	2
0	19	1	9	campus_chaplain	0	0	0	1	0	0	0	0	0	0	0				1		individual_therapy_off_campus_services	individual_therapy_on_campus_services	group_therapy_off_campus_services	group_therapy_on_campus_services	blended__individual_and_group_based__ser		in_person_off_campus_services	in_person_on_campus_services	digital__online__treatment	mixed__physical_and_online	1	counselor	0	0	1	0	0	0	0	0	0	0		1	3	3	3	1	2
0	22	3	9	campus_chaplain	0	0	0	1	0	0	0	0	0	0	0				2		individual_therapy_on_campus_services	individual_therapy_off_campus_services	blended__individual_and_group_based__ser	group_therapy_off_campus_services	group_therapy_on_campus_services		in_person_on_campus_services	in_person_off_campus_services	digital__online__treatment	mixed__physical_and_online	0	peer_counselor chaplain social_worker psychiatrist counselor	0	1	1	1	1	1	0	0	0	0		3	2	2	3	2	2
0	23	1	9	none	0	0	0	0	0	0	0	0	0	1	0				3		individual_therapy_on_campus_services	individual_therapy_off_campus_services	blended__individual_and_group_based__ser	group_therapy_on_campus_services	group_therapy_off_campus_services		in_person_on_campus_services	in_person_off_campus_services	digital__online__treatment	mixed__physical_and_online	1	therapist counselor social_worker chaplain	0	0	1	1	0	1	0	0	1	0		3	4	4	3	3	3
0	25	4	3	none	0	0	0	0	0	0	0	0	0	1	0				2		individual_therapy_off_campus_services	group_therapy_off_campus_services	group_therapy_on_campus_services	individual_therapy_on_campus_services	blended__individual_and_group_based__ser		in_person_off_campus_services	in_person_on_campus_services	digital__online__treatment	mixed__physical_and_online	2	psychologist	1	0	0	0	0	0	0	0	0	0		3	1	3	1	4	4
0	22	3	10	face_to_face mhs_provider workshops support_groups peer_educators	0	1	0	0	1	1	1	1	0	0	1	1	2	1	5		group_therapy_on_campus_services	individual_therapy_on_campus_services	blended__individual_and_group_based__ser	group_therapy_off_campus_services	individual_therapy_off_campus_services		in_person_on_campus_services	in_person_off_campus_services	digital__online__treatment	mixed__physical_and_online	0	peer_counselor	0	0	0	0	1	0	0	0	0	0		3	3	4	1	2	3
0	23	4	8	none	0	0	0	0	0	0	0	0	0	1	0				2		individual_therapy_on_campus_services	group_therapy_on_campus_services	individual_therapy_off_campus_services	blended__individual_and_group_based__ser	group_therapy_off_campus_services		mixed__physical_and_online	in_person_on_campus_services	in_person_off_campus_services	digital__online__treatment	2	therapist	0	0	0	0	0	0	0	0	1	0		3	4	3	3	3	4
0	25	4	8	face_to_face campus_chaplain awareness_campaigns	0	1	0	1	0	0	0	0	1	0	1	1	1	5	3		individual_therapy_on_campus_services	group_therapy_on_campus_services	group_therapy_off_campus_services	blended__individual_and_group_based__ser	individual_therapy_off_campus_services		in_person_on_campus_services	in_person_off_campus_services	digital__online__treatment	mixed__physical_and_online	2	counselor peer_counselor	0	0	1	0	1	0	0	0	0	0		3	3	2	2	2	3
0	23	4	2	face_to_face campus_psychologist campus_chaplain workshops awareness_campaigns	0	1	1	1	0	1	0	0	1	0	0				2		individual_therapy_off_campus_services	group_therapy_off_campus_services	individual_therapy_on_campus_services	group_therapy_on_campus_services	blended__individual_and_group_based__ser		in_person_off_campus_services	in_person_on_campus_services	mixed__physical_and_online	digital__online__treatment	0	psychologist counselor chaplain dean_of_students therapist	1	0	1	0	0	1	1	0	1	0		3	1	1	2	2	3
0	23	4	2	face_to_face campus_psychologist peer_educators awareness_campaigns	0	1	1	0	0	0	0	1	1	0	0				2		group_therapy_on_campus_services	blended__individual_and_group_based__ser	individual_therapy_on_campus_services	individual_therapy_off_campus_services	group_therapy_off_campus_services		digital__online__treatment	mixed__physical_and_online	in_person_on_campus_services	in_person_off_campus_services	2	psychologist social_worker peer_counselor	1	0	0	1	1	0	0	0	0	0		3	2	2	3	3	3
0	22	4	2	face_to_face campus_psychologist campus_chaplain peer_educators	0	1	1	1	0	0	0	1	0	0	0				3		individual_therapy_on_campus_services	individual_therapy_off_campus_services	group_therapy_on_campus_services	group_therapy_off_campus_services	blended__individual_and_group_based__ser		mixed__physical_and_online	digital__online__treatment	in_person_off_campus_services	in_person_on_campus_services	1	psychologist counselor social_worker peer_counselor therapist	1	0	1	1	1	0	0	0	1	0		1	1	1	1	1	1
0	25	4	2	face_to_face	0	1	0	0	0	0	0	0	0	0	0				2		individual_therapy_on_campus_services	individual_therapy_off_campus_services	group_therapy_off_campus_services	blended__individual_and_group_based__ser	group_therapy_on_campus_services		in_person_on_campus_services	digital__online__treatment	mixed__physical_and_online	in_person_off_campus_services	0	counselor peer_counselor janitor	0	0	1	0	1	0	0	1	0	0		1	1	3	2	2	3
0	20	2	2	workshops support_groups peer_educators awareness_campaigns online	1	0	0	0	0	1	1	1	1	0	1	0	3	4	4		individual_therapy_on_campus_services	group_therapy_on_campus_services	individual_therapy_off_campus_services	group_therapy_off_campus_services	blended__individual_and_group_based__ser		in_person_on_campus_services	in_person_off_campus_services	mixed__physical_and_online	digital__online__treatment	0	psychologist peer_counselor counselor therapist	1	0	1	0	1	0	0	0	1	0		2	3	2	1	2	3
0	22	4	2	face_to_face campus_psychologist campus_chaplain awareness_campaigns	0	1	1	1	0	0	0	0	1	0	0				1		blended__individual_and_group_based__ser	individual_therapy_on_campus_services	individual_therapy_off_campus_services	group_therapy_on_campus_services	group_therapy_off_campus_services		mixed__physical_and_online	in_person_on_campus_services	in_person_off_campus_services	digital__online__treatment	1	chaplain	0	0	0	0	0	1	0	0	0	0		3	3	4	3	3	4
0	22	3	2	none	0	0	0	0	0	0	0	0	0	1	0				1		individual_therapy_on_campus_services	group_therapy_on_campus_services	individual_therapy_off_campus_services	blended__individual_and_group_based__ser	group_therapy_off_campus_services		in_person_on_campus_services	in_person_off_campus_services	mixed__physical_and_online	digital__online__treatment	2	psychologist	1	0	0	0	0	0	0	0	0	0		2	4	4	4	4	4
0	23	4	2	none	0	0	0	0	0	0	0	0	0	1	0				1		individual_therapy_on_campus_services	individual_therapy_off_campus_services	group_therapy_on_campus_services	blended__individual_and_group_based__ser	group_therapy_off_campus_services		in_person_off_campus_services	in_person_on_campus_services	digital__online__treatment	mixed__physical_and_online	1	therapist psychologist counselor peer_counselor	1	0	1	0	1	0	0	0	1	0		2	2	2	2	2	2
0	22	4	2	none	0	0	0	0	0	0	0	0	0	1	0				2		group_therapy_on_campus_services	group_therapy_off_campus_services	individual_therapy_on_campus_services	individual_therapy_off_campus_services	blended__individual_and_group_based__ser		in_person_on_campus_services	in_person_off_campus_services	digital__online__treatment	mixed__physical_and_online	1	psychologist	1	0	0	0	0	0	0	0	0	0		2	1	1	2	2	3
0	24	4	2	none	0	0	0	0	0	0	0	0	0	1	0				3		individual_therapy_on_campus_services	individual_therapy_off_campus_services	group_therapy_on_campus_services	group_therapy_off_campus_services	blended__individual_and_group_based__ser		in_person_on_campus_services	in_person_off_campus_services	digital__online__treatment	mixed__physical_and_online	2	counselor	0	0	1	0	0	0	0	0	0	0		2	3	3	3	4	3
0	23	4	2	campus_chaplain peer_educators awareness_campaigns	0	0	0	1	0	0	0	1	1	0	0				3		individual_therapy_on_campus_services	group_therapy_on_campus_services	blended__individual_and_group_based__ser	individual_therapy_off_campus_services	group_therapy_off_campus_services		in_person_on_campus_services	mixed__physical_and_online	in_person_off_campus_services	digital__online__treatment	2	psychologist psychiatrist counselor social_worker chaplain therapist	1	1	1	1	0	1	0	0	1	0		2	1	2	2	2	1
0	22	4	2	awareness_campaigns	0	0	0	0	0	0	0	0	1	0	0				4		group_therapy_on_campus_services	group_therapy_off_campus_services	blended__individual_and_group_based__ser	individual_therapy_on_campus_services	individual_therapy_off_campus_services		in_person_on_campus_services	in_person_off_campus_services	digital__online__treatment	mixed__physical_and_online	0	psychologist	1	0	0	0	0	0	0	0	0	0		3	2	2	2	3	3
0	23	4	2	none	0	0	0	0	0	0	0	0	0	1	0				2		blended__individual_and_group_based__ser	individual_therapy_on_campus_services	individual_therapy_off_campus_services	group_therapy_on_campus_services	group_therapy_off_campus_services		mixed__physical_and_online	digital__online__treatment	in_person_off_campus_services	in_person_on_campus_services	2	psychologist psychiatrist therapist dean_of_students	1	1	0	0	0	0	1	0	1	0		2	1	2	2	2	3
0	24	3	2	none	0	0	0	0	0	0	0	0	0	1	0				1		blended__individual_and_group_based__ser	individual_therapy_on_campus_services	group_therapy_on_campus_services	group_therapy_off_campus_services	individual_therapy_off_campus_services		in_person_on_campus_services	in_person_off_campus_services	digital__online__treatment	mixed__physical_and_online	0	counselor	0	0	1	0	0	0	0	0	0	0		3	1	1	1	1	1
0	23	4	2	awareness_campaigns workshops	0	0	0	0	0	1	0	0	1	0	0				2		individual_therapy_on_campus_services	individual_therapy_off_campus_services	group_therapy_on_campus_services	group_therapy_off_campus_services	blended__individual_and_group_based__ser		digital__online__treatment	in_person_on_campus_services	in_person_off_campus_services	mixed__physical_and_online	1	counselor chaplain therapist	0	0	1	0	0	1	0	0	1	0		4	3	4	3	3	3
0	23	4	2	none	0	0	0	0	0	0	0	0	0	1	0				1		individual_therapy_on_campus_services	individual_therapy_off_campus_services	group_therapy_off_campus_services	group_therapy_on_campus_services	blended__individual_and_group_based__ser		mixed__physical_and_online	digital__online__treatment	in_person_on_campus_services	in_person_off_campus_services	2	psychologist	1	0	0	0	0	0	0	0	0	0		4	4	3	4	4	4
0	23	4	2	face_to_face campus_psychologist mhs_provider awareness_campaigns	0	1	1	0	1	0	0	0	1	0	0				1		individual_therapy_on_campus_services	individual_therapy_off_campus_services	group_therapy_on_campus_services	blended__individual_and_group_based__ser	group_therapy_off_campus_services		in_person_on_campus_services	in_person_off_campus_services	digital__online__treatment	mixed__physical_and_online	2	psychologist	1	0	0	0	0	0	0	0	0	0		3	2	3	2	4	1
0	24	4	2	face_to_face campus_psychologist	0	1	1	0	0	0	0	0	0	0	0				3		individual_therapy_off_campus_services	individual_therapy_on_campus_services	group_therapy_off_campus_services	group_therapy_on_campus_services	blended__individual_and_group_based__ser		in_person_off_campus_services	in_person_on_campus_services	mixed__physical_and_online	digital__online__treatment	1	psychologist psychiatrist counselor social_worker peer_counselor	1	1	1	1	1	0	0	0	0	0		3	3	3	3	3	3
0	21	2	2	online campus_chaplain campus_psychologist	1	0	1	1	0	0	0	0	0	0	1	1	2	4	3		individual_therapy_off_campus_services	group_therapy_off_campus_services	individual_therapy_on_campus_services	group_therapy_on_campus_services	blended__individual_and_group_based__ser		mixed__physical_and_online	in_person_off_campus_services	in_person_on_campus_services	digital__online__treatment	2	psychologist counselor peer_counselor	1	0	1	0	1	0	0	0	0	0		4	4	3	3	3	4
0	23	4	2	face_to_face campus_psychologist campus_chaplain support_groups peer_educators awareness_campaigns	0	1	1	1	0	0	1	1	1	0	0				1		individual_therapy_on_campus_services	individual_therapy_off_campus_services	group_therapy_on_campus_services	group_therapy_off_campus_services	blended__individual_and_group_based__ser		in_person_on_campus_services	in_person_off_campus_services	mixed__physical_and_online	digital__online__treatment	2	psychologist	1	0	0	0	0	0	0	0	0	0		3	4	4	4	3	4
0	23	4	2	none	0	0	0	0	0	0	0	0	0	1	0				1		blended__individual_and_group_based__ser	individual_therapy_on_campus_services	group_therapy_on_campus_services	group_therapy_off_campus_services	individual_therapy_off_campus_services		mixed__physical_and_online	digital__online__treatment	in_person_on_campus_services	in_person_off_campus_services	2	psychologist counselor social_worker peer_counselor chaplain therapist	1	0	1	1	1	1	0	0	1	0		4	3	2	4	3	2
0	21	2	2	support_groups face_to_face awareness_campaigns workshops	0	1	0	0	0	1	1	0	1	0	0				5		individual_therapy_on_campus_services	individual_therapy_off_campus_services	group_therapy_on_campus_services	group_therapy_off_campus_services	blended__individual_and_group_based__ser		digital__online__treatment	in_person_on_campus_services	in_person_off_campus_services	mixed__physical_and_online	1	psychologist peer_counselor janitor therapist counselor	1	0	1	0	1	0	0	1	1	0		3	3	4	3	4	2
0	23	4	0	campus_psychologist	0	0	1	0	0	0	0	0	0	0	0				2		individual_therapy_off_campus_services	individual_therapy_on_campus_services	group_therapy_off_campus_services	group_therapy_on_campus_services	blended__individual_and_group_based__ser		in_person_off_campus_services	in_person_on_campus_services	digital__online__treatment	mixed__physical_and_online	0	psychologist therapist	1	0	0	0	0	0	0	0	1	0		3	3	3	3	3	3
0	21	2	2	awareness_campaigns	0	0	0	0	0	0	0	0	1	0	0				1		individual_therapy_on_campus_services	individual_therapy_off_campus_services	group_therapy_off_campus_services	group_therapy_on_campus_services	blended__individual_and_group_based__ser		in_person_on_campus_services	in_person_off_campus_services	digital__online__treatment	mixed__physical_and_online	1	psychologist	1	0	0	0	0	0	0	0	0	0		2	1	3	3	4	3
0	19	1	2	face_to_face	0	1	0	0	0	0	0	0	0	0	1	1	3	4	4		individual_therapy_on_campus_services	group_therapy_on_campus_services	individual_therapy_off_campus_services	group_therapy_off_campus_services	blended__individual_and_group_based__ser		in_person_on_campus_services	in_person_off_campus_services	mixed__physical_and_online	digital__online__treatment	2	psychologist	1	0	0	0	0	0	0	0	0	0		3	2	1	3	3	2
0	22	1	2	face_to_face	0	1	0	0	0	0	0	0	0	0	0				1		individual_therapy_on_campus_services	group_therapy_on_campus_services	individual_therapy_off_campus_services	group_therapy_off_campus_services	blended__individual_and_group_based__ser		in_person_on_campus_services	in_person_off_campus_services	digital__online__treatment	mixed__physical_and_online	2	psychologist dean_of_students chaplain counselor therapist	1	0	1	0	0	1	1	0	1	0		3	3	3	2	3	3
0	20	1	2	campus_psychologist	0	0	1	0	0	0	0	0	0	0	0				2		individual_therapy_off_campus_services	individual_therapy_on_campus_services	group_therapy_off_campus_services	group_therapy_on_campus_services	blended__individual_and_group_based__ser		in_person_on_campus_services	in_person_off_campus_services	mixed__physical_and_online	digital__online__treatment	2	psychiatrist psychologist counselor	1	1	1	0	0	0	0	0	0	0		3	2	2	2	2	2
0	20	1	2	awareness_campaigns	0	0	0	0	0	0	0	0	1	0	1	1	2	4	1		group_therapy_on_campus_services	individual_therapy_on_campus_services	group_therapy_off_campus_services	individual_therapy_off_campus_services	blended__individual_and_group_based__ser		mixed__physical_and_online	in_person_on_campus_services	in_person_off_campus_services	digital__online__treatment	2	peer_counselor	0	0	0	0	1	0	0	0	0	0		4	2	3	3	1	2
0	24	3	3	none	0	0	0	0	0	0	0	0	0	1	0				5		blended__individual_and_group_based__ser	group_therapy_on_campus_services	individual_therapy_off_campus_services	group_therapy_off_campus_services	individual_therapy_on_campus_services		in_person_on_campus_services	in_person_off_campus_services	mixed__physical_and_online	digital__online__treatment	0	psychologist	1	0	0	0	0	0	0	0	0	0		3	2	3	3	3	4
0	19	1	2	none	0	0	0	0	0	0	0	0	0	1	0				1		blended__individual_and_group_based__ser	individual_therapy_off_campus_services	group_therapy_off_campus_services	individual_therapy_on_campus_services	group_therapy_on_campus_services		in_person_off_campus_services	in_person_on_campus_services	digital__online__treatment	mixed__physical_and_online	1	therapist	0	0	0	0	0	0	0	0	1	0		3	4	3	4	4	4
0	19	1	2	campus_psychologist	0	0	1	0	0	0	0	0	0	0	0				1		individual_therapy_on_campus_services	group_therapy_on_campus_services	group_therapy_off_campus_services	blended__individual_and_group_based__ser	individual_therapy_off_campus_services		digital__online__treatment	mixed__physical_and_online	in_person_on_campus_services	in_person_off_campus_services	2	psychologist therapist	1	0	0	0	0	0	0	0	1	0		4	4	3	3	3	2
0	22	2	9	workshops face_to_face	0	1	0	0	0	1	0	0	0	0	0				3		group_therapy_on_campus_services	individual_therapy_on_campus_services	individual_therapy_off_campus_services	blended__individual_and_group_based__ser	group_therapy_off_campus_services		in_person_on_campus_services	digital__online__treatment	in_person_off_campus_services	mixed__physical_and_online	2	peer_counselor social_worker	0	0	0	1	1	0	0	0	0	0		4	3	2	2	2	3
0	20	1	7	campus_psychologist	0	0	1	0	0	0	0	0	0	0	0				4		individual_therapy_on_campus_services	group_therapy_on_campus_services	blended__individual_and_group_based__ser	group_therapy_off_campus_services	individual_therapy_off_campus_services		in_person_on_campus_services	in_person_off_campus_services	digital__online__treatment	mixed__physical_and_online	2	psychologist social_worker therapist	1	0	0	1	0	0	0	0	1	0		3	2	3	4	2	3
0	21	2	3	mhs_provider	0	0	0	0	1	0	0	0	0	0	0				3		individual_therapy_on_campus_services	individual_therapy_off_campus_services	blended__individual_and_group_based__ser	group_therapy_off_campus_services	group_therapy_on_campus_services		digital__online__treatment	in_person_off_campus_services	in_person_on_campus_services	mixed__physical_and_online	2	social_worker	0	0	0	1	0	0	0	0	0	0		3	4	3	3	3	4
0	19	1	9	face_to_face campus_psychologist	0	1	1	0	0	0	0	0	0	0	0				1		individual_therapy_off_campus_services	individual_therapy_on_campus_services	blended__individual_and_group_based__ser	group_therapy_on_campus_services	group_therapy_off_campus_services		in_person_off_campus_services	in_person_on_campus_services	digital__online__treatment	mixed__physical_and_online	0	psychologist social_worker	1	0	0	1	0	0	0	0	0	0		3	3	3	3	3	3
0	20	2	4	none	0	0	0	0	0	0	0	0	0	1	0				4		individual_therapy_on_campus_services	individual_therapy_off_campus_services	group_therapy_on_campus_services	group_therapy_off_campus_services	blended__individual_and_group_based__ser		in_person_off_campus_services	in_person_on_campus_services	digital__online__treatment	mixed__physical_and_online	1	psychologist psychiatrist counselor social_worker peer_counselor chaplain therapist	1	1	1	1	1	1	0	0	1	0		3	1	1	1	2	2
0	23	3	1	none	0	0	0	0	0	0	0	0	0	1	0				4		blended__individual_and_group_based__ser	group_therapy_on_campus_services	individual_therapy_on_campus_services	group_therapy_off_campus_services	individual_therapy_off_campus_services		mixed__physical_and_online	digital__online__treatment	in_person_on_campus_services	in_person_off_campus_services	2	psychologist therapist peer_counselor	1	0	0	0	1	0	0	0	1	0		3	3	3	3	3	3
0	20	1	2	campus_psychologist	0	0	1	0	0	0	0	0	0	0	0				4		individual_therapy_on_campus_services	individual_therapy_off_campus_services	group_therapy_on_campus_services	group_therapy_off_campus_services	blended__individual_and_group_based__ser		in_person_on_campus_services	digital__online__treatment	in_person_off_campus_services	mixed__physical_and_online	0	therapist	0	0	0	0	0	0	0	0	1	0		3	2	4	4	4	3
0	21	1	9	face_to_face campus_chaplain	0	1	0	1	0	0	0	0	0	0	0				4		individual_therapy_on_campus_services	group_therapy_on_campus_services	individual_therapy_off_campus_services	blended__individual_and_group_based__ser	group_therapy_off_campus_services		in_person_on_campus_services	in_person_off_campus_services	digital__online__treatment	mixed__physical_and_online	1	psychologist social_worker therapist psychiatrist counselor	1	1	1	1	0	0	0	0	1	0		3	3	3	3	3	2
0	21	1	8	none	0	0	0	0	0	0	0	0	0	1	0				4		individual_therapy_on_campus_services	individual_therapy_off_campus_services	group_therapy_on_campus_services	blended__individual_and_group_based__ser	group_therapy_off_campus_services		in_person_on_campus_services	mixed__physical_and_online	digital__online__treatment	in_person_off_campus_services	0	psychologist	1	0	0	0	0	0	0	0	0	0		1	1	1	1	3	3
0	20	1	2	campus_psychologist	0	0	1	0	0	0	0	0	0	0	0				2		group_therapy_on_campus_services	individual_therapy_on_campus_services	individual_therapy_off_campus_services	group_therapy_off_campus_services	blended__individual_and_group_based__ser		in_person_on_campus_services	in_person_off_campus_services	digital__online__treatment	mixed__physical_and_online	0	counselor	0	0	1	0	0	0	0	0	0	0		2	3	3	3	2	3
0	21	2	3	mhs_provider workshops support_groups awareness_campaigns face_to_face	0	1	0	0	1	1	1	0	1	0	0				2		individual_therapy_off_campus_services	group_therapy_off_campus_services	group_therapy_on_campus_services	blended__individual_and_group_based__ser	individual_therapy_on_campus_services		in_person_off_campus_services	digital__online__treatment	mixed__physical_and_online	in_person_on_campus_services	2	psychologist counselor therapist social_worker	1	0	1	1	0	0	0	0	1	0		3	3	3	3	3	1
0	20	1	9	campus_psychologist	0	0	1	0	0	0	0	0	0	0	0				1		individual_therapy_off_campus_services	individual_therapy_on_campus_services	group_therapy_off_campus_services	group_therapy_on_campus_services	blended__individual_and_group_based__ser		in_person_off_campus_services	in_person_on_campus_services	digital__online__treatment	mixed__physical_and_online	2	therapist psychologist peer_counselor	1	0	0	0	1	0	0	0	1	0		3	3	4	3	4	3
0	20	1	2	peer_educators	0	0	0	0	0	0	0	1	0	0	0				4		blended__individual_and_group_based__ser	group_therapy_on_campus_services	individual_therapy_on_campus_services	group_therapy_off_campus_services	individual_therapy_off_campus_services		in_person_on_campus_services	in_person_off_campus_services	mixed__physical_and_online	digital__online__treatment	2	psychologist psychiatrist counselor social_worker peer_counselor chaplain therapist	1	1	1	1	1	1	0	0	1	0		3	4	4	3	3	4
0	20	1	9	face_to_face campus_psychologist campus_chaplain workshops peer_educators awareness_campaigns	0	1	1	1	0	1	0	1	1	0	1	1	3	5	4		individual_therapy_on_campus_services	individual_therapy_off_campus_services	group_therapy_on_campus_services	group_therapy_off_campus_services	blended__individual_and_group_based__ser		in_person_on_campus_services	in_person_off_campus_services	digital__online__treatment	mixed__physical_and_online	0	social_worker	0	0	0	1	0	0	0	0	0	0		2	3	2	3	3	2
0	20	1	9	awareness_campaigns	0	0	0	0	0	0	0	0	1	0	0				4		group_therapy_on_campus_services	group_therapy_off_campus_services	individual_therapy_on_campus_services	blended__individual_and_group_based__ser	individual_therapy_off_campus_services		digital__online__treatment	mixed__physical_and_online	in_person_on_campus_services	in_person_off_campus_services	2	counselor	0	0	1	0	0	0	0	0	0	0		3	3	3	4	3	2
0	22	2	1	campus_psychologist	0	0	1	0	0	0	0	0	0	0	0				1		blended__individual_and_group_based__ser	individual_therapy_off_campus_services	individual_therapy_on_campus_services	group_therapy_on_campus_services	group_therapy_off_campus_services		in_person_on_campus_services	in_person_off_campus_services	digital__online__treatment	mixed__physical_and_online	1	psychologist counselor social_worker peer_counselor chaplain therapist	1	0	1	1	1	1	0	0	1	0		1	4	3	4	2	3
0	22	2	3	face_to_face	0	1	0	0	0	0	0	0	0	0	0				2		individual_therapy_on_campus_services	group_therapy_on_campus_services	blended__individual_and_group_based__ser	group_therapy_off_campus_services	individual_therapy_off_campus_services		in_person_on_campus_services	digital__online__treatment	mixed__physical_and_online	in_person_off_campus_services	2	chaplain	0	0	0	0	0	1	0	0	0	0		2	3	3	2	2	3
0	22	1	9	face_to_face	0	1	0	0	0	0	0	0	0	0	0				4		individual_therapy_on_campus_services	individual_therapy_off_campus_services	blended__individual_and_group_based__ser	group_therapy_on_campus_services	group_therapy_off_campus_services		in_person_on_campus_services	mixed__physical_and_online	in_person_off_campus_services	digital__online__treatment	1	therapist psychologist counselor	1	0	1	0	0	0	0	0	1	0		3	3	3	3	2	3
0	20	1	3	face_to_face	0	1	0	0	0	0	0	0	0	0	0				1		individual_therapy_on_campus_services	individual_therapy_off_campus_services	group_therapy_off_campus_services	group_therapy_on_campus_services	blended__individual_and_group_based__ser		in_person_on_campus_services	in_person_off_campus_services	digital__online__treatment	mixed__physical_and_online	1	social_worker	0	0	0	1	0	0	0	0	0	0		3	2	3	3	3	3
0	21	2	1	awareness_campaigns campus_psychologist campus_chaplain	0	0	1	1	0	0	0	0	1	0	0				3		individual_therapy_off_campus_services	individual_therapy_on_campus_services	blended__individual_and_group_based__ser	group_therapy_off_campus_services	group_therapy_on_campus_services		in_person_on_campus_services	digital__online__treatment	mixed__physical_and_online	in_person_off_campus_services	1	counselor peer_counselor therapist	0	0	1	0	1	0	0	0	1	0		3	4	3	4	3	3
0	21	2	3	awareness_campaigns	0	0	0	0	0	0	0	0	1	0	0				4		blended__individual_and_group_based__ser	individual_therapy_on_campus_services	group_therapy_off_campus_services	individual_therapy_off_campus_services	group_therapy_on_campus_services		mixed__physical_and_online	digital__online__treatment	in_person_off_campus_services	in_person_on_campus_services	2	psychologist counselor peer_counselor	1	0	1	0	1	0	0	0	0	0		3	3	2	3	3	3
0	20	1	2	none	0	0	0	0	0	0	0	0	0	1	0				4		individual_therapy_on_campus_services	group_therapy_off_campus_services	group_therapy_on_campus_services	individual_therapy_off_campus_services	blended__individual_and_group_based__ser		in_person_on_campus_services	in_person_off_campus_services	digital__online__treatment	mixed__physical_and_online	1	psychologist therapist	1	0	0	0	0	0	0	0	1	0		3	2	2	3	3	2
0	19	1	2	support_groups	0	0	0	0	0	0	1	0	0	0	1	0	2	5	1		individual_therapy_on_campus_services	individual_therapy_off_campus_services	group_therapy_on_campus_services	group_therapy_off_campus_services	blended__individual_and_group_based__ser		in_person_on_campus_services	in_person_off_campus_services	digital__online__treatment	mixed__physical_and_online	2	psychologist	1	0	0	0	0	0	0	0	0	0		2	2	2	2	3	2
0	20	1	2	face_to_face	0	1	0	0	0	0	0	0	0	0	0				4		individual_therapy_on_campus_services	blended__individual_and_group_based__ser	group_therapy_off_campus_services	individual_therapy_off_campus_services	group_therapy_on_campus_services		in_person_off_campus_services	mixed__physical_and_online	in_person_on_campus_services	digital__online__treatment	1	therapist	0	0	0	0	0	0	0	0	1	0		3	2	2	3	2	3
0	21	1	3	none	0	0	0	0	0	0	0	0	0	1	0				2		individual_therapy_on_campus_services	individual_therapy_off_campus_services	group_therapy_off_campus_services	blended__individual_and_group_based__ser	group_therapy_on_campus_services		digital__online__treatment	in_person_on_campus_services	in_person_off_campus_services	mixed__physical_and_online	1	therapist psychologist	1	0	0	0	0	0	0	0	1	0		4	3	4	4	2	4
0	21	2	2	support_groups peer_educators	0	0	0	0	0	0	1	1	0	0	0				3		individual_therapy_on_campus_services	individual_therapy_off_campus_services	group_therapy_off_campus_services	blended__individual_and_group_based__ser	group_therapy_on_campus_services		digital__online__treatment	in_person_off_campus_services	in_person_on_campus_services	mixed__physical_and_online	1	psychologist	1	0	0	0	0	0	0	0	0	0		3	3	3	3	3	3
0	22	2	1	campus_psychologist	0	0	1	0	0	0	0	0	0	0	0				5		individual_therapy_on_campus_services	individual_therapy_off_campus_services	blended__individual_and_group_based__ser	group_therapy_on_campus_services	group_therapy_off_campus_services		in_person_on_campus_services	in_person_off_campus_services	digital__online__treatment	mixed__physical_and_online	1	social_worker psychologist chaplain therapist	1	0	0	1	0	1	0	0	1	0		3	3	1	1	1	1
0	23	1	8	none	0	0	0	0	0	0	0	0	0	1	0				5		individual_therapy_off_campus_services	blended__individual_and_group_based__ser	group_therapy_off_campus_services	group_therapy_on_campus_services	individual_therapy_on_campus_services		digital__online__treatment	mixed__physical_and_online	in_person_off_campus_services	in_person_on_campus_services	2	therapist peer_counselor social_worker counselor	0	0	1	1	1	0	0	0	1	0		1	3	3	3	4	4
0	20	1	3	workshops	0	0	0	0	0	1	0	0	0	0	0				4		group_therapy_off_campus_services	individual_therapy_off_campus_services	blended__individual_and_group_based__ser	group_therapy_on_campus_services	individual_therapy_on_campus_services		in_person_off_campus_services	in_person_on_campus_services	mixed__physical_and_online	digital__online__treatment	2	counselor psychiatrist psychologist social_worker peer_counselor chaplain dean_of_students therapist janitor other	1	1	1	1	1	1	1	1	1	1	Face to face	4	4	2	2	2	4
0	22	3	8	face_to_face campus_chaplain campus_psychologist workshops support_groups awareness_campaigns	0	1	1	1	0	1	1	0	1	0	1	1	2	5	4		individual_therapy_on_campus_services	group_therapy_on_campus_services	blended__individual_and_group_based__ser	individual_therapy_off_campus_services	group_therapy_off_campus_services		in_person_on_campus_services	in_person_off_campus_services	mixed__physical_and_online	digital__online__treatment	0	psychologist psychiatrist counselor social_worker peer_counselor chaplain janitor therapist	1	1	1	1	1	1	0	1	1	0		3	3	1	1	1	1
0	21	2	3	awareness_campaigns	0	0	0	0	0	0	0	0	1	0	0				4		individual_therapy_on_campus_services	group_therapy_on_campus_services	group_therapy_off_campus_services	blended__individual_and_group_based__ser	individual_therapy_off_campus_services		in_person_on_campus_services	in_person_off_campus_services	mixed__physical_and_online	digital__online__treatment	0	therapist	0	0	0	0	0	0	0	0	1	0		3	3	3	4	2	2
0	25	4	0	campus_psychologist	0	0	1	0	0	0	0	0	0	0	0				3		individual_therapy_on_campus_services	group_therapy_on_campus_services	individual_therapy_off_campus_services	group_therapy_off_campus_services	blended__individual_and_group_based__ser		in_person_on_campus_services	digital__online__treatment	in_person_off_campus_services	mixed__physical_and_online	2	psychologist counselor	1	0	1	0	0	0	0	0	0	0		3	4	3	3	4	4
0	22	4	3	face_to_face campus_psychologist campus_chaplain support_groups peer_educators awareness_campaigns	0	1	1	1	0	0	1	1	1	0	1	1	3	5	4		individual_therapy_on_campus_services	individual_therapy_off_campus_services	group_therapy_on_campus_services	group_therapy_off_campus_services	blended__individual_and_group_based__ser		in_person_on_campus_services	in_person_off_campus_services	mixed__physical_and_online	digital__online__treatment	2	chaplain therapist peer_counselor psychologist counselor other	1	0	1	0	1	1	0	0	1	1	Friends	2	2	2	2	2	2
0	21	2	3	none	0	0	0	0	0	0	0	0	0	1	0				5		individual_therapy_on_campus_services	individual_therapy_off_campus_services	group_therapy_on_campus_services	group_therapy_off_campus_services	blended__individual_and_group_based__ser		in_person_off_campus_services	digital__online__treatment	mixed__physical_and_online	in_person_on_campus_services	1	chaplain	0	0	0	0	0	1	0	0	0	0		3	3	3	3	3	3
0	22	3	10	awareness_campaigns face_to_face	0	1	0	0	0	0	0	0	1	0	0				1		individual_therapy_off_campus_services	individual_therapy_on_campus_services	group_therapy_off_campus_services	blended__individual_and_group_based__ser	group_therapy_on_campus_services		in_person_off_campus_services	digital__online__treatment	mixed__physical_and_online	in_person_on_campus_services	0	therapist counselor	0	0	1	0	0	0	0	0	1	0		2	3	3	3	3	4
0	21	2	10	face_to_face	0	1	0	0	0	0	0	0	0	0	0				4		individual_therapy_on_campus_services	individual_therapy_off_campus_services	group_therapy_off_campus_services	blended__individual_and_group_based__ser	group_therapy_on_campus_services		in_person_on_campus_services	mixed__physical_and_online	in_person_off_campus_services	digital__online__treatment	2	psychologist	1	0	0	0	0	0	0	0	0	0		3	2	1	3	1	2
0	25	4	2	none	0	0	0	0	0	0	0	0	0	1	0				3		individual_therapy_off_campus_services	blended__individual_and_group_based__ser	group_therapy_on_campus_services	group_therapy_off_campus_services	individual_therapy_on_campus_services		digital__online__treatment	mixed__physical_and_online	in_person_off_campus_services	in_person_on_campus_services	2	other	0	0	0	0	0	0	0	0	0	1	Occupational Therapist	2	2	3	2	2	3
0	22	4	1	none	0	0	0	0	0	0	0	0	0	1	0				2		individual_therapy_on_campus_services	individual_therapy_off_campus_services	blended__individual_and_group_based__ser	group_therapy_on_campus_services	group_therapy_off_campus_services		digital__online__treatment	in_person_on_campus_services	in_person_off_campus_services	mixed__physical_and_online	2	psychologist counselor social_worker therapist	1	0	1	1	0	0	0	0	1	0		3	3	2	2	1	2
0	23	4	8	none	0	0	0	0	0	0	0	0	0	1	0				2		individual_therapy_off_campus_services	group_therapy_off_campus_services	individual_therapy_on_campus_services	blended__individual_and_group_based__ser	group_therapy_on_campus_services		digital__online__treatment	in_person_off_campus_services	in_person_on_campus_services	mixed__physical_and_online	2	counselor psychiatrist psychologist	1	1	1	0	0	0	0	0	0	0		3	2	2	4	3	3
0	23	4	8	none	0	0	0	0	0	0	0	0	0	1	0				2		individual_therapy_on_campus_services	individual_therapy_off_campus_services	blended__individual_and_group_based__ser	group_therapy_off_campus_services	group_therapy_on_campus_services		digital__online__treatment	in_person_on_campus_services	mixed__physical_and_online	in_person_off_campus_services	1	therapist psychologist	1	0	0	0	0	0	0	0	1	0		2	3	3	2	2	3
0	23	4	3	none	0	0	0	0	0	0	0	0	0	1	0				2		individual_therapy_on_campus_services	individual_therapy_off_campus_services	group_therapy_on_campus_services	blended__individual_and_group_based__ser	group_therapy_off_campus_services		in_person_off_campus_services	digital__online__treatment	in_person_on_campus_services	mixed__physical_and_online	2	counselor	0	0	1	0	0	0	0	0	0	0		3	2	3	3	3	4
0	22	4	2	face_to_face campus_psychologist	0	1	1	0	0	0	0	0	0	0	0				1		individual_therapy_on_campus_services	group_therapy_on_campus_services	blended__individual_and_group_based__ser	individual_therapy_off_campus_services	group_therapy_off_campus_services		digital__online__treatment	in_person_on_campus_services	mixed__physical_and_online	in_person_off_campus_services	1	psychologist counselor social_worker peer_counselor therapist	1	0	1	1	1	0	0	0	1	0		1	2	4	4	3	4
0	22	4	2	none	0	0	0	0	0	0	0	0	0	1	0				4		blended__individual_and_group_based__ser	individual_therapy_on_campus_services	individual_therapy_off_campus_services	group_therapy_on_campus_services	group_therapy_off_campus_services		digital__online__treatment	mixed__physical_and_online	in_person_on_campus_services	in_person_off_campus_services	2	therapist	0	0	0	0	0	0	0	0	1	0		3	3	3	4	4	4
0	22	4	2	none	0	0	0	0	0	0	0	0	0	1	0				1		blended__individual_and_group_based__ser	group_therapy_off_campus_services	individual_therapy_off_campus_services	group_therapy_on_campus_services	individual_therapy_on_campus_services		mixed__physical_and_online	in_person_on_campus_services	in_person_off_campus_services	digital__online__treatment	1	peer_counselor	0	0	0	0	1	0	0	0	0	0		3	2	3	3	3	3
0	24	4	2	campus_chaplain	0	0	0	1	0	0	0	0	0	0	0				1		individual_therapy_off_campus_services	individual_therapy_on_campus_services	group_therapy_off_campus_services	group_therapy_on_campus_services	blended__individual_and_group_based__ser		in_person_off_campus_services	in_person_on_campus_services	mixed__physical_and_online	digital__online__treatment	0	psychologist counselor chaplain therapist	1	0	1	0	0	1	0	0	1	0		2	2	3	2	2	3
0	25	4	2	none	0	0	0	0	0	0	0	0	0	1	0				2		individual_therapy_on_campus_services	individual_therapy_off_campus_services	group_therapy_off_campus_services	group_therapy_on_campus_services	blended__individual_and_group_based__ser		in_person_on_campus_services	in_person_off_campus_services	digital__online__treatment	mixed__physical_and_online	2	chaplain	0	0	0	0	0	1	0	0	0	0		1	3	4	3	3	4
0	23	4	2	face_to_face campus_psychologist campus_chaplain mhs_provider peer_educators awareness_campaigns	0	1	1	1	1	0	0	1	1	0	0				4		individual_therapy_on_campus_services	individual_therapy_off_campus_services	group_therapy_on_campus_services	group_therapy_off_campus_services	blended__individual_and_group_based__ser		in_person_on_campus_services	in_person_off_campus_services	mixed__physical_and_online	digital__online__treatment	2	psychologist psychiatrist counselor peer_counselor social_worker chaplain	1	1	1	1	1	1	0	0	0	0		3	3	3	3	3	3
0	23	4	2	face_to_face	0	1	0	0	0	0	0	0	0	0	0				3		individual_therapy_off_campus_services	group_therapy_on_campus_services	group_therapy_off_campus_services	blended__individual_and_group_based__ser	individual_therapy_on_campus_services		mixed__physical_and_online	digital__online__treatment	in_person_off_campus_services	in_person_on_campus_services	1	social_worker psychologist counselor	1	0	1	1	0	0	0	0	0	0		2	2	2	2	2	2
0	21	1	0	none	0	0	0	0	0	0	0	0	0	1	0				3		blended__individual_and_group_based__ser	group_therapy_on_campus_services	individual_therapy_off_campus_services	group_therapy_off_campus_services	individual_therapy_on_campus_services		in_person_on_campus_services	in_person_off_campus_services	digital__online__treatment	mixed__physical_and_online	1	therapist	0	0	0	0	0	0	0	0	1	0		3	2	2	2	2	2
0	22	2	3	face_to_face workshops peer_educators	0	1	0	0	0	1	0	1	0	0	1	0	2	5	1		individual_therapy_on_campus_services	individual_therapy_off_campus_services	group_therapy_off_campus_services	blended__individual_and_group_based__ser	group_therapy_on_campus_services		in_person_on_campus_services	digital__online__treatment	in_person_off_campus_services	mixed__physical_and_online	2	psychologist	1	0	0	0	0	0	0	0	0	0		3	2	2	1	1	1
0	21	2	3	none	0	0	0	0	0	0	0	0	0	1	0				4		individual_therapy_on_campus_services	individual_therapy_off_campus_services	blended__individual_and_group_based__ser	group_therapy_off_campus_services	group_therapy_on_campus_services		in_person_on_campus_services	digital__online__treatment	in_person_off_campus_services	mixed__physical_and_online	2	therapist	0	0	0	0	0	0	0	0	1	0		3	4	3	3	3	2
0	20	1	8	none	0	0	0	0	0	0	0	0	0	1	0				2		individual_therapy_off_campus_services	individual_therapy_on_campus_services	group_therapy_off_campus_services	group_therapy_on_campus_services	blended__individual_and_group_based__ser		mixed__physical_and_online	in_person_off_campus_services	in_person_on_campus_services	digital__online__treatment	1	peer_counselor	0	0	0	0	1	0	0	0	0	0		2	4	4	3	2	4
0	24	4	8	campus_chaplain	0	0	0	1	0	0	0	0	0	0	0				5		individual_therapy_off_campus_services	individual_therapy_on_campus_services	group_therapy_on_campus_services	blended__individual_and_group_based__ser	group_therapy_off_campus_services		in_person_on_campus_services	in_person_off_campus_services	digital__online__treatment	mixed__physical_and_online	0	dean_of_students peer_counselor	0	0	0	0	1	0	1	0	0	0		4	1	1	4	1	4
0	24	4	8	face_to_face campus_psychologist campus_chaplain workshops peer_educators awareness_campaigns	0	1	1	1	0	1	0	1	1	0	0				2		individual_therapy_on_campus_services	blended__individual_and_group_based__ser	group_therapy_on_campus_services	individual_therapy_off_campus_services	group_therapy_off_campus_services		mixed__physical_and_online	in_person_on_campus_services	in_person_off_campus_services	digital__online__treatment	2	psychologist psychiatrist counselor peer_counselor therapist	1	1	1	0	1	0	0	0	1	0		4	4	3	4	4	4
0	19	1	9	campus_psychologist awareness_campaigns	0	0	1	0	0	0	0	0	1	0	0				1		individual_therapy_off_campus_services	group_therapy_on_campus_services	individual_therapy_on_campus_services	blended__individual_and_group_based__ser	group_therapy_off_campus_services		in_person_off_campus_services	in_person_on_campus_services	mixed__physical_and_online	digital__online__treatment	2	psychologist therapist peer_counselor counselor	1	0	1	0	1	0	0	0	1	0		1	1	3	2	3	3
0	21	2	3	online	1	0	0	0	0	0	0	0	0	0	1	1	3	1	2		group_therapy_on_campus_services	blended__individual_and_group_based__ser	individual_therapy_on_campus_services	individual_therapy_off_campus_services	group_therapy_off_campus_services		digital__online__treatment	mixed__physical_and_online	in_person_off_campus_services	in_person_on_campus_services	1	counselor psychologist peer_counselor therapist	1	0	1	0	1	0	0	0	1	0		3	3	2	3	3	2
0	19	1	9	online face_to_face campus_psychologist campus_chaplain workshops support_groups peer_educators	1	1	1	1	0	1	1	1	0	0	0				4		individual_therapy_off_campus_services	group_therapy_off_campus_services	blended__individual_and_group_based__ser	individual_therapy_on_campus_services	group_therapy_on_campus_services		in_person_off_campus_services	digital__online__treatment	mixed__physical_and_online	in_person_on_campus_services	2	psychologist counselor chaplain therapist	1	0	1	0	0	1	0	0	1	0		2	1	1	1	1	1
0	21	1	9	online awareness_campaigns	1	0	0	0	0	0	0	0	1	0	1	1	3	1	4		individual_therapy_on_campus_services	group_therapy_on_campus_services	individual_therapy_off_campus_services	group_therapy_off_campus_services	blended__individual_and_group_based__ser		in_person_on_campus_services	in_person_off_campus_services	digital__online__treatment	mixed__physical_and_online	1	psychologist therapist dean_of_students social_worker counselor	1	0	1	1	0	0	1	0	1	0		1	1	2	2	1	1
0	23	4	8	awareness_campaigns campus_chaplain campus_psychologist	0	0	1	1	0	0	0	0	1	0	0				3		individual_therapy_off_campus_services	individual_therapy_on_campus_services	blended__individual_and_group_based__ser	group_therapy_off_campus_services	group_therapy_on_campus_services		in_person_off_campus_services	in_person_on_campus_services	digital__online__treatment	mixed__physical_and_online	2	dean_of_students therapist other	0	0	0	0	0	0	1	0	1	1	A friend	4	4	3	4	2	3
0	20	2	3	face_to_face campus_psychologist workshops awareness_campaigns peer_educators	0	1	1	0	0	1	0	1	1	0	0				3		group_therapy_on_campus_services	individual_therapy_on_campus_services	blended__individual_and_group_based__ser	individual_therapy_off_campus_services	group_therapy_off_campus_services		digital__online__treatment	in_person_off_campus_services	in_person_on_campus_services	mixed__physical_and_online	2	social_worker psychologist therapist counselor dean_of_students	1	0	1	1	0	0	1	0	1	0		1	1	1	1	3	3
0	21	2	3	none	0	0	0	0	0	0	0	0	0	1	0				2		group_therapy_on_campus_services	blended__individual_and_group_based__ser	group_therapy_off_campus_services	individual_therapy_on_campus_services	individual_therapy_off_campus_services		mixed__physical_and_online	digital__online__treatment	in_person_off_campus_services	in_person_on_campus_services	2	social_worker	0	0	0	1	0	0	0	0	0	0		3	2	3	3	3	3
0	24	4	2	none	0	0	0	0	0	0	0	0	0	1	0				3		individual_therapy_on_campus_services	individual_therapy_off_campus_services	group_therapy_on_campus_services	group_therapy_off_campus_services	blended__individual_and_group_based__ser		digital__online__treatment	in_person_off_campus_services	mixed__physical_and_online	in_person_on_campus_services	1	psychologist	1	0	0	0	0	0	0	0	0	0		3	2	2	2	2	2
0	23	4	2	face_to_face support_groups peer_educators	0	1	0	0	0	0	1	1	0	0	0				2		individual_therapy_off_campus_services	individual_therapy_on_campus_services	group_therapy_off_campus_services	group_therapy_on_campus_services	blended__individual_and_group_based__ser		in_person_off_campus_services	in_person_on_campus_services	mixed__physical_and_online	digital__online__treatment	0	psychologist social_worker counselor peer_counselor therapist	1	0	1	1	1	0	0	0	1	0		3	2	3	3	3	2
0	23	4	2	none	0	0	0	0	0	0	0	0	0	1	0				3		individual_therapy_on_campus_services	individual_therapy_off_campus_services	group_therapy_off_campus_services	blended__individual_and_group_based__ser	group_therapy_on_campus_services		digital__online__treatment	mixed__physical_and_online	in_person_on_campus_services	in_person_off_campus_services	1	therapist	0	0	0	0	0	0	0	0	1	0		3	2	2	2	2	2
0	24	4	2	face_to_face campus_psychologist campus_chaplain awareness_campaigns peer_educators	0	1	1	1	0	0	0	1	1	0	0				4		individual_therapy_on_campus_services	individual_therapy_off_campus_services	group_therapy_off_campus_services	group_therapy_on_campus_services	blended__individual_and_group_based__ser		digital__online__treatment	in_person_on_campus_services	mixed__physical_and_online	in_person_off_campus_services	2	psychologist counselor social_worker chaplain therapist dean_of_students janitor	1	0	1	1	0	1	1	1	1	0		4	3	3	3	4	2
0	22	4	2	campus_psychologist	0	0	1	0	0	0	0	0	0	0	0				1		blended__individual_and_group_based__ser	individual_therapy_off_campus_services	individual_therapy_on_campus_services	group_therapy_on_campus_services	group_therapy_off_campus_services		mixed__physical_and_online	digital__online__treatment	in_person_off_campus_services	in_person_on_campus_services	1	psychologist counselor peer_counselor therapist	1	0	1	0	1	0	0	0	1	0		3	2	4	3	3	4
0	25	5	2	online face_to_face	1	1	0	0	0	0	0	0	0	0	0				3		individual_therapy_on_campus_services	group_therapy_on_campus_services	blended__individual_and_group_based__ser	individual_therapy_off_campus_services	group_therapy_off_campus_services		mixed__physical_and_online	digital__online__treatment	in_person_off_campus_services	in_person_on_campus_services	1	psychiatrist	0	1	0	0	0	0	0	0	0	0		3	2	2	2	3	3
0	22	2	2	online face_to_face campus_psychologist campus_chaplain	1	1	1	1	0	0	0	0	0	0	0				1		individual_therapy_off_campus_services	group_therapy_off_campus_services	blended__individual_and_group_based__ser	group_therapy_on_campus_services	individual_therapy_on_campus_services		in_person_off_campus_services	mixed__physical_and_online	digital__online__treatment	in_person_on_campus_services	0	other	0	0	0	0	0	0	0	0	0	1	Church counselors	4	4	4	2	3	4
0	24	4	2	none	0	0	0	0	0	0	0	0	0	1	0				2		blended__individual_and_group_based__ser	individual_therapy_off_campus_services	individual_therapy_on_campus_services	group_therapy_on_campus_services	group_therapy_off_campus_services		digital__online__treatment	mixed__physical_and_online	in_person_on_campus_services	in_person_off_campus_services	1	chaplain therapist psychologist psychiatrist counselor social_worker	1	1	1	1	0	1	0	0	1	0		2	3	3	3	3	4
0	22	4	2	campus_psychologist	0	0	1	0	0	0	0	0	0	0	1	1	2	5	5		individual_therapy_on_campus_services	individual_therapy_off_campus_services	blended__individual_and_group_based__ser	group_therapy_on_campus_services	group_therapy_off_campus_services		in_person_on_campus_services	digital__online__treatment	in_person_off_campus_services	mixed__physical_and_online	1	psychologist social_worker counselor janitor	1	0	1	1	0	0	0	1	0	0		3	3	4	4	3	3
0	21	2	2	awareness_campaigns	0	0	0	0	0	0	0	0	1	0	0				2		individual_therapy_on_campus_services	individual_therapy_off_campus_services	blended__individual_and_group_based__ser	group_therapy_on_campus_services	group_therapy_off_campus_services		digital__online__treatment	mixed__physical_and_online	in_person_off_campus_services	in_person_on_campus_services	2	therapist social_worker counselor	0	0	1	1	0	0	0	0	1	0		2	2	2	2	2	1
0	21	2	2	online campus_psychologist workshops support_groups peer_educators awareness_campaigns	1	0	1	0	0	1	1	1	1	0	0				2		individual_therapy_on_campus_services	individual_therapy_off_campus_services	blended__individual_and_group_based__ser	group_therapy_on_campus_services	group_therapy_off_campus_services		in_person_on_campus_services	digital__online__treatment	mixed__physical_and_online	in_person_off_campus_services	2	psychologist counselor peer_counselor chaplain therapist	1	0	1	0	1	1	0	0	1	0		3	2	3	3	3	3
0	23	4	2	online	1	0	0	0	0	0	0	0	0	0	0				1		individual_therapy_on_campus_services	group_therapy_off_campus_services	individual_therapy_off_campus_services	blended__individual_and_group_based__ser	group_therapy_on_campus_services		in_person_off_campus_services	digital__online__treatment	in_person_on_campus_services	mixed__physical_and_online	1	other	0	0	0	0	0	0	0	0	0	1	Lecturer	1	1	1	1	1	3
0	24	3	9	workshops campus_psychologist	0	0	1	0	0	1	0	0	0	0	0				5		group_therapy_off_campus_services	blended__individual_and_group_based__ser	group_therapy_on_campus_services	individual_therapy_on_campus_services	individual_therapy_off_campus_services		mixed__physical_and_online	digital__online__treatment	in_person_off_campus_services	in_person_on_campus_services	2	social_worker psychiatrist dean_of_students	0	1	0	1	0	0	1	0	0	0		3	4	3	3	4	3
0	19	1	9	campus_psychologist	0	0	1	0	0	0	0	0	0	0	0				5		individual_therapy_on_campus_services	group_therapy_on_campus_services	individual_therapy_off_campus_services	group_therapy_off_campus_services	blended__individual_and_group_based__ser		in_person_on_campus_services	digital__online__treatment	in_person_off_campus_services	mixed__physical_and_online	2	social_worker	0	0	0	1	0	0	0	0	0	0		2	2	1	2	2	3
0	21	2	1	none	0	0	0	0	0	0	0	0	0	1	0				4		individual_therapy_off_campus_services	individual_therapy_on_campus_services	group_therapy_on_campus_services	group_therapy_off_campus_services	blended__individual_and_group_based__ser		digital__online__treatment	in_person_off_campus_services	in_person_on_campus_services	mixed__physical_and_online	1	counselor psychiatrist therapist	0	1	1	0	0	0	0	0	1	0		3	2	3	3	3	4
0	23	4	8	face_to_face	0	1	0	0	0	0	0	0	0	0	0				1		individual_therapy_on_campus_services	individual_therapy_off_campus_services	group_therapy_off_campus_services	blended__individual_and_group_based__ser	group_therapy_on_campus_services		in_person_on_campus_services	in_person_off_campus_services	digital__online__treatment	mixed__physical_and_online	2	psychologist counselor therapist	1	0	1	0	0	0	0	0	1	0		3	1	1	1	1	1
0	20	1	8	none	0	0	0	0	0	0	0	0	0	1	0				5		individual_therapy_on_campus_services	individual_therapy_off_campus_services	group_therapy_off_campus_services	group_therapy_on_campus_services	blended__individual_and_group_based__ser		in_person_on_campus_services	digital__online__treatment	mixed__physical_and_online	in_person_off_campus_services	2	therapist	0	0	0	0	0	0	0	0	1	0		3	3	3	3	3	3
0	23	3	2	none	0	0	0	0	0	0	0	0	0	1	0				4		individual_therapy_on_campus_services	individual_therapy_off_campus_services	blended__individual_and_group_based__ser	group_therapy_on_campus_services	group_therapy_off_campus_services		in_person_on_campus_services	in_person_off_campus_services	mixed__physical_and_online	digital__online__treatment	1	psychologist psychiatrist counselor therapist dean_of_students social_worker	1	1	1	1	0	0	1	0	1	0		2	1	2	4	2	1
0	19	1	6	campus_psychologist	0	0	1	0	0	0	0	0	0	0	0				4		individual_therapy_on_campus_services	blended__individual_and_group_based__ser	individual_therapy_off_campus_services	group_therapy_off_campus_services	group_therapy_on_campus_services		in_person_on_campus_services	in_person_off_campus_services	mixed__physical_and_online	digital__online__treatment	1	psychologist counselor peer_counselor therapist	1	0	1	0	1	0	0	0	1	0		3	3	3	3	4	3
0	22	3	2	none	0	0	0	0	0	0	0	0	0	1	0				4		individual_therapy_off_campus_services	group_therapy_on_campus_services	group_therapy_off_campus_services	blended__individual_and_group_based__ser	individual_therapy_on_campus_services		in_person_on_campus_services	in_person_off_campus_services	digital__online__treatment	mixed__physical_and_online	0	psychologist psychiatrist other	1	1	0	0	0	0	0	0	0	1	Doctor	3	2	2	4	4	3
0	22	4	1	none	0	0	0	0	0	0	0	0	0	1	0				3		individual_therapy_on_campus_services	group_therapy_on_campus_services	blended__individual_and_group_based__ser	group_therapy_off_campus_services	individual_therapy_off_campus_services		in_person_on_campus_services	in_person_off_campus_services	digital__online__treatment	mixed__physical_and_online	2	psychologist counselor social_worker therapist chaplain dean_of_students	1	0	1	1	0	1	1	0	1	0		2	3	3	3	3	1
0	23	4	3	awareness_campaigns	0	0	0	0	0	0	0	0	1	0	0				4		individual_therapy_on_campus_services	group_therapy_on_campus_services	blended__individual_and_group_based__ser	individual_therapy_off_campus_services	group_therapy_off_campus_services		digital__online__treatment	in_person_on_campus_services	mixed__physical_and_online	in_person_off_campus_services	2	therapist counselor chaplain	0	0	1	0	0	1	0	0	1	0		4	4	4	4	4	4
0	22	4	8	none	0	0	0	0	0	0	0	0	0	1	0				1		individual_therapy_on_campus_services	individual_therapy_off_campus_services	blended__individual_and_group_based__ser	group_therapy_on_campus_services	group_therapy_off_campus_services		in_person_on_campus_services	digital__online__treatment	in_person_off_campus_services	mixed__physical_and_online	1	chaplain psychologist	1	0	0	0	0	1	0	0	0	0		2	3	3	4	4	4
0	23	4	8	workshops peer_educators awareness_campaigns face_to_face	0	1	0	0	0	1	0	1	1	0	0				2		individual_therapy_on_campus_services	individual_therapy_off_campus_services	blended__individual_and_group_based__ser	group_therapy_on_campus_services	group_therapy_off_campus_services		in_person_on_campus_services	mixed__physical_and_online	digital__online__treatment	in_person_off_campus_services	1	therapist	0	0	0	0	0	0	0	0	1	0		3	2	2	2	3	3
0	19	1	7	none	0	0	0	0	0	0	0	0	0	1	0				4		individual_therapy_on_campus_services	group_therapy_on_campus_services	blended__individual_and_group_based__ser	group_therapy_off_campus_services	individual_therapy_off_campus_services		in_person_on_campus_services	digital__online__treatment	mixed__physical_and_online	in_person_off_campus_services	2	counselor chaplain	0	0	1	0	0	1	0	0	0	0		3	2	2	2	2	2
0	20	1	6	none	0	0	0	0	0	0	0	0	0	1	0				3		individual_therapy_off_campus_services	individual_therapy_on_campus_services	blended__individual_and_group_based__ser	group_therapy_off_campus_services	group_therapy_on_campus_services		in_person_off_campus_services	mixed__physical_and_online	digital__online__treatment	in_person_on_campus_services	1	counselor psychologist therapist	1	0	1	0	0	0	0	0	1	0		4	4	4	4	4	4
0	20	1	7	campus_psychologist	0	0	1	0	0	0	0	0	0	0	0				2		individual_therapy_on_campus_services	individual_therapy_off_campus_services	group_therapy_on_campus_services	blended__individual_and_group_based__ser	group_therapy_off_campus_services		in_person_on_campus_services	in_person_off_campus_services	digital__online__treatment	mixed__physical_and_online	2	psychologist counselor	1	0	1	0	0	0	0	0	0	0		3	3	3	3	2	3
0	20	2	2	face_to_face campus_chaplain workshops	0	1	0	1	0	1	0	0	0	0	0				5		individual_therapy_on_campus_services	individual_therapy_off_campus_services	blended__individual_and_group_based__ser	group_therapy_on_campus_services	group_therapy_off_campus_services		in_person_on_campus_services	in_person_off_campus_services	mixed__physical_and_online	digital__online__treatment	2	psychologist counselor social_worker therapist	1	0	1	1	0	0	0	0	1	0		3	3	3	3	3	4
0	20	1	9	campus_psychologist	0	0	1	0	0	0	0	0	0	0	0				2		individual_therapy_on_campus_services	individual_therapy_off_campus_services	group_therapy_on_campus_services	group_therapy_off_campus_services	blended__individual_and_group_based__ser		mixed__physical_and_online	digital__online__treatment	in_person_off_campus_services	in_person_on_campus_services	0	psychologist	1	0	0	0	0	0	0	0	0	0		3	2	3	1	1	1
0	23	4	0	awareness_campaigns	0	0	0	0	0	0	0	0	1	0	0				2		individual_therapy_off_campus_services	individual_therapy_on_campus_services	group_therapy_off_campus_services	group_therapy_on_campus_services	blended__individual_and_group_based__ser		in_person_off_campus_services	in_person_on_campus_services	mixed__physical_and_online	digital__online__treatment	0	therapist chaplain psychologist counselor	1	0	1	0	0	1	0	0	1	0		1	1	1	1	1	3
0	21	2	3	awareness_campaigns	0	0	0	0	0	0	0	0	1	0	0				4		blended__individual_and_group_based__ser	individual_therapy_on_campus_services	group_therapy_on_campus_services	group_therapy_off_campus_services	individual_therapy_off_campus_services		in_person_on_campus_services	in_person_off_campus_services	digital__online__treatment	mixed__physical_and_online	2	psychologist janitor therapist	1	0	0	0	0	0	0	1	1	0		3	4	2	3	3	4
0	22	1	1	online	1	0	0	0	0	0	0	0	0	0	0				3		group_therapy_on_campus_services	group_therapy_off_campus_services	individual_therapy_off_campus_services	individual_therapy_on_campus_services	blended__individual_and_group_based__ser		in_person_off_campus_services	digital__online__treatment	mixed__physical_and_online	in_person_on_campus_services	2	counselor	0	0	1	0	0	0	0	0	0	0		3	1	3	3	1	4
0	23	4	2	none	0	0	0	0	0	0	0	0	0	1	0				4		individual_therapy_on_campus_services	group_therapy_on_campus_services	individual_therapy_off_campus_services	group_therapy_off_campus_services	blended__individual_and_group_based__ser		in_person_on_campus_services	in_person_off_campus_services	digital__online__treatment	mixed__physical_and_online	2	therapist	0	0	0	0	0	0	0	0	1	0		2	2	2	2	2	3
0	25	4	1	workshops	0	0	0	0	0	1	0	0	0	0	0				4		individual_therapy_on_campus_services	individual_therapy_off_campus_services	group_therapy_off_campus_services	blended__individual_and_group_based__ser	group_therapy_on_campus_services		in_person_on_campus_services	in_person_off_campus_services	digital__online__treatment	mixed__physical_and_online	0	counselor	0	0	1	0	0	0	0	0	0	0		3	2	2	3	2	1
0	21	3	2	campus_psychologist	0	0	1	0	0	0	0	0	0	0	0				4		individual_therapy_on_campus_services	blended__individual_and_group_based__ser	group_therapy_on_campus_services	individual_therapy_off_campus_services	group_therapy_off_campus_services		in_person_on_campus_services	in_person_off_campus_services	mixed__physical_and_online	digital__online__treatment	0	psychologist psychiatrist counselor social_worker peer_counselor therapist	1	1	1	1	1	0	0	0	1	0		3	2	1	2	2	4
0	20	1	3	support_groups campus_chaplain	0	0	0	1	0	0	1	0	0	0	0				2		individual_therapy_on_campus_services	group_therapy_on_campus_services	individual_therapy_off_campus_services	group_therapy_off_campus_services	blended__individual_and_group_based__ser		in_person_on_campus_services	in_person_off_campus_services	mixed__physical_and_online	digital__online__treatment	1	psychologist therapist peer_counselor psychiatrist	1	1	0	0	1	0	0	0	1	0		2	3	3	2	2	2
0	20	1	8	face_to_face	0	1	0	0	0	0	0	0	0	0	0				3		group_therapy_off_campus_services	individual_therapy_on_campus_services	group_therapy_on_campus_services	individual_therapy_off_campus_services	blended__individual_and_group_based__ser		in_person_on_campus_services	in_person_off_campus_services	digital__online__treatment	mixed__physical_and_online	2	social_worker peer_counselor	0	0	0	1	1	0	0	0	0	0		2	3	3	3	2	2
0	19	1	9	awareness_campaigns	0	0	0	0	0	0	0	0	1	0	1	1	3	4	4		blended__individual_and_group_based__ser	group_therapy_on_campus_services	group_therapy_off_campus_services	individual_therapy_on_campus_services	individual_therapy_off_campus_services		in_person_on_campus_services	in_person_off_campus_services	digital__online__treatment	mixed__physical_and_online	2	peer_counselor	0	0	0	0	1	0	0	0	0	0		3	3	3	3	3	3
0	23	4	2	face_to_face online	1	1	0	0	0	0	0	0	0	0	1	1	3	4	4		individual_therapy_off_campus_services	group_therapy_on_campus_services	blended__individual_and_group_based__ser	group_therapy_off_campus_services	individual_therapy_on_campus_services		in_person_on_campus_services	digital__online__treatment	mixed__physical_and_online	in_person_off_campus_services	2	psychologist counselor social_worker	1	0	1	1	0	0	0	0	0	0		3	2	2	3	2	3
0	21	2	4	none	0	0	0	0	0	0	0	0	0	1	0				3		individual_therapy_off_campus_services	group_therapy_off_campus_services	blended__individual_and_group_based__ser	individual_therapy_on_campus_services	group_therapy_on_campus_services		digital__online__treatment	mixed__physical_and_online	in_person_off_campus_services	in_person_on_campus_services	1	counselor	0	0	1	0	0	0	0	0	0	0		3	3	3	3	3	3
0	23	3	2	online face_to_face campus_chaplain mhs_provider	1	1	0	1	1	0	0	0	0	0	0				1		individual_therapy_off_campus_services	individual_therapy_on_campus_services	group_therapy_off_campus_services	group_therapy_on_campus_services	blended__individual_and_group_based__ser		digital__online__treatment	mixed__physical_and_online	in_person_off_campus_services	in_person_on_campus_services	2	psychologist counselor	1	0	1	0	0	0	0	0	0	0		2	2	2	2	2	4
0	21	2	4	face_to_face campus_psychologist campus_chaplain mhs_provider workshops support_groups peer_educators awareness_campaigns	0	1	1	1	1	1	1	1	1	0	1	1	2	4	3		group_therapy_on_campus_services	blended__individual_and_group_based__ser	individual_therapy_on_campus_services	individual_therapy_off_campus_services	group_therapy_off_campus_services		in_person_on_campus_services	in_person_off_campus_services	mixed__physical_and_online	digital__online__treatment	2	psychologist counselor chaplain therapist	1	0	1	0	0	1	0	0	1	0		3	4	3	3	3	3
0	23	2	4	workshops support_groups peer_educators	0	0	0	0	0	1	1	1	0	0	0				4		individual_therapy_off_campus_services	individual_therapy_on_campus_services	group_therapy_on_campus_services	group_therapy_off_campus_services	blended__individual_and_group_based__ser		digital__online__treatment	in_person_on_campus_services	in_person_off_campus_services	mixed__physical_and_online	2	psychologist counselor social_worker peer_counselor	1	0	1	1	1	0	0	0	0	0		3	3	2	3	3	3
0	23	2	4	support_groups mhs_provider workshops	0	0	0	0	1	1	1	0	0	0	0				3		group_therapy_on_campus_services	individual_therapy_off_campus_services	individual_therapy_on_campus_services	group_therapy_off_campus_services	blended__individual_and_group_based__ser		digital__online__treatment	in_person_off_campus_services	in_person_on_campus_services	mixed__physical_and_online	0	psychologist psychiatrist	1	1	0	0	0	0	0	0	0	0		2	2	3	4	1	3
0	21	2	3	face_to_face workshops peer_educators awareness_campaigns support_groups	0	1	0	0	0	1	1	1	1	0	0				2		individual_therapy_on_campus_services	group_therapy_on_campus_services	individual_therapy_off_campus_services	blended__individual_and_group_based__ser	group_therapy_off_campus_services		in_person_on_campus_services	mixed__physical_and_online	digital__online__treatment	in_person_off_campus_services	2	psychiatrist counselor peer_counselor chaplain therapist	0	1	1	0	1	1	0	0	1	0		3	3	3	3	4	4
0	20	2	4	face_to_face campus_psychologist campus_chaplain mhs_provider awareness_campaigns	0	1	1	1	1	0	0	0	1	0	0				2		blended__individual_and_group_based__ser	group_therapy_off_campus_services	individual_therapy_off_campus_services	individual_therapy_on_campus_services	group_therapy_on_campus_services		mixed__physical_and_online	in_person_off_campus_services	digital__online__treatment	in_person_on_campus_services	1	psychologist counselor peer_counselor therapist chaplain	1	0	1	0	1	1	0	0	1	0		2	3	3	2	3	4
0	26	2	3	face_to_face campus_chaplain mhs_provider workshops peer_educators awareness_campaigns	0	1	0	1	1	1	0	1	1	0	0				5		individual_therapy_on_campus_services	individual_therapy_off_campus_services	group_therapy_on_campus_services	group_therapy_off_campus_services	blended__individual_and_group_based__ser		in_person_on_campus_services	in_person_off_campus_services	digital__online__treatment	mixed__physical_and_online	2	counselor peer_counselor chaplain dean_of_students social_worker	0	0	1	1	1	1	1	0	0	0		4	4	4	3	4	4
0	21	2	3	workshops support_groups peer_educators awareness_campaigns	0	0	0	0	0	1	1	1	1	0	0				3		individual_therapy_on_campus_services	group_therapy_on_campus_services	blended__individual_and_group_based__ser	group_therapy_off_campus_services	individual_therapy_off_campus_services		in_person_on_campus_services	digital__online__treatment	in_person_off_campus_services	mixed__physical_and_online	2	counselor peer_counselor therapist	0	0	1	0	1	0	0	0	1	0		3	4	4	3	4	4
0	19	1	8	mhs_provider	0	0	0	0	1	0	0	0	0	0	1	0	4	4	4		individual_therapy_on_campus_services	individual_therapy_off_campus_services	group_therapy_on_campus_services	group_therapy_off_campus_services	blended__individual_and_group_based__ser		in_person_on_campus_services	in_person_off_campus_services	digital__online__treatment	mixed__physical_and_online	0	dean_of_students	0	0	0	0	0	0	1	0	0	0		3	2	2	3	2	2
0	20	2	2	face_to_face	0	1	0	0	0	0	0	0	0	0	0				2		individual_therapy_on_campus_services	blended__individual_and_group_based__ser	individual_therapy_off_campus_services	group_therapy_on_campus_services	group_therapy_off_campus_services		in_person_on_campus_services	in_person_off_campus_services	digital__online__treatment	mixed__physical_and_online	0	therapist	0	0	0	0	0	0	0	0	1	0		1	2	2	2	2	3
0	21	2	3	awareness_campaigns peer_educators online face_to_face campus_psychologist	1	1	1	0	0	0	0	1	1	0	0				2		group_therapy_on_campus_services	group_therapy_off_campus_services	individual_therapy_off_campus_services	individual_therapy_on_campus_services	blended__individual_and_group_based__ser		in_person_on_campus_services	in_person_off_campus_services	digital__online__treatment	mixed__physical_and_online	0	psychiatrist psychologist	1	1	0	0	0	0	0	0	0	0		3	3	3	3	3	3
0	24	4	8	campus_chaplain face_to_face mhs_provider workshops support_groups peer_educators awareness_campaigns	0	1	0	1	1	1	1	1	1	0	0				5		individual_therapy_on_campus_services	individual_therapy_off_campus_services	group_therapy_off_campus_services	group_therapy_on_campus_services	blended__individual_and_group_based__ser		in_person_on_campus_services	in_person_off_campus_services	digital__online__treatment	mixed__physical_and_online	2	counselor peer_counselor chaplain therapist	0	0	1	0	1	1	0	0	1	0		4	2	2	2	2	3
0	20	1	6	face_to_face workshops support_groups peer_educators awareness_campaigns mhs_provider	0	1	0	0	1	1	1	1	1	0	1	1	3	4	4		individual_therapy_on_campus_services	individual_therapy_off_campus_services	group_therapy_on_campus_services	group_therapy_off_campus_services	blended__individual_and_group_based__ser		in_person_on_campus_services	in_person_off_campus_services	digital__online__treatment	mixed__physical_and_online	0	therapist	0	0	0	0	0	0	0	0	1	0		3	3	4	3	3	3
0	20	1	8	campus_psychologist	0	0	1	0	0	0	0	0	0	0	1	1	3	3	1		individual_therapy_on_campus_services	individual_therapy_off_campus_services	group_therapy_on_campus_services	group_therapy_off_campus_services	blended__individual_and_group_based__ser		in_person_on_campus_services	in_person_off_campus_services	mixed__physical_and_online	digital__online__treatment	1	peer_counselor therapist psychologist	1	0	0	0	1	0	0	0	1	0		2	4	2	3	2	1
0	24	4	6	face_to_face campus_chaplain workshops support_groups	0	1	0	1	0	1	1	0	0	0	1	0	2	3	1		individual_therapy_on_campus_services	group_therapy_on_campus_services	blended__individual_and_group_based__ser	group_therapy_off_campus_services	individual_therapy_off_campus_services		in_person_on_campus_services	mixed__physical_and_online	in_person_off_campus_services	digital__online__treatment	2	chaplain psychologist peer_counselor	1	0	0	0	1	1	0	0	0	0		3	4	3	3	3	3
0	22	4	6	peer_educators	0	0	0	0	0	0	0	1	0	0	0				3		individual_therapy_on_campus_services	blended__individual_and_group_based__ser	group_therapy_off_campus_services	group_therapy_on_campus_services	individual_therapy_off_campus_services		in_person_off_campus_services	in_person_on_campus_services	digital__online__treatment	mixed__physical_and_online	1	therapist peer_counselor	0	0	0	0	1	0	0	0	1	0		2	3	3	3	1	1
0	21	2	2	face_to_face	0	1	0	0	0	0	0	0	0	0	0				3		group_therapy_on_campus_services	group_therapy_off_campus_services	individual_therapy_on_campus_services	individual_therapy_off_campus_services	blended__individual_and_group_based__ser		in_person_on_campus_services	in_person_off_campus_services	digital__online__treatment	mixed__physical_and_online	2	peer_counselor psychologist therapist counselor	1	0	1	0	1	0	0	0	1	0		3	4	3	3	2	3
0	21	2	3	face_to_face online mhs_provider campus_psychologist campus_chaplain	1	1	1	1	1	0	0	0	0	0	0				4		individual_therapy_on_campus_services	individual_therapy_off_campus_services	group_therapy_off_campus_services	blended__individual_and_group_based__ser	group_therapy_on_campus_services		in_person_off_campus_services	digital__online__treatment	mixed__physical_and_online	in_person_on_campus_services	2	psychologist therapist peer_counselor counselor	1	0	1	0	1	0	0	0	1	0		3	4	4	3	4	4
0	22	3	6	online face_to_face mhs_provider support_groups peer_educators	1	1	0	0	1	0	1	1	0	0	0				3		individual_therapy_off_campus_services	individual_therapy_on_campus_services	group_therapy_off_campus_services	group_therapy_on_campus_services	blended__individual_and_group_based__ser		in_person_off_campus_services	in_person_on_campus_services	digital__online__treatment	mixed__physical_and_online	2	psychologist counselor social_worker therapist	1	0	1	1	0	0	0	0	1	0		3	4	3	3	3	4
0	22	3	2	peer_educators awareness_campaigns face_to_face campus_psychologist campus_chaplain mhs_provider workshops online	1	1	1	1	1	1	0	1	1	0	1	0	1	3	3		individual_therapy_on_campus_services	individual_therapy_off_campus_services	group_therapy_off_campus_services	blended__individual_and_group_based__ser	group_therapy_on_campus_services		in_person_on_campus_services	in_person_off_campus_services	mixed__physical_and_online	digital__online__treatment	1	psychologist counselor social_worker chaplain therapist	1	0	1	1	0	1	0	0	1	0		3	3	3	3	3	3
0	21	2	4	online face_to_face campus_chaplain mhs_provider workshops support_groups peer_educators awareness_campaigns	1	1	0	1	1	1	1	1	1	0	1	0	2	4	5		blended__individual_and_group_based__ser	group_therapy_on_campus_services	group_therapy_off_campus_services	individual_therapy_off_campus_services	individual_therapy_on_campus_services		digital__online__treatment	mixed__physical_and_online	in_person_off_campus_services	in_person_on_campus_services	1	counselor peer_counselor dean_of_students therapist	0	0	1	0	1	0	1	0	1	0		4	3	2	2	2	3
0	20	1	4	awareness_campaigns	0	0	0	0	0	0	0	0	1	0	0				3		individual_therapy_on_campus_services	individual_therapy_off_campus_services	blended__individual_and_group_based__ser	group_therapy_on_campus_services	group_therapy_off_campus_services		in_person_off_campus_services	in_person_on_campus_services	digital__online__treatment	mixed__physical_and_online	1	chaplain counselor psychologist	1	0	1	0	0	1	0	0	0	0		3	2	2	3	2	3
0	21	2	6	peer_educators	0	0	0	0	0	0	0	1	0	0	0				3		individual_therapy_off_campus_services	individual_therapy_on_campus_services	group_therapy_on_campus_services	group_therapy_off_campus_services	blended__individual_and_group_based__ser		in_person_off_campus_services	in_person_on_campus_services	mixed__physical_and_online	digital__online__treatment	1	therapist	0	0	0	0	0	0	0	0	1	0		2	2	2	2	2	3
0	23	4	8	online face_to_face mhs_provider	1	1	0	0	1	0	0	0	0	0	0				2		individual_therapy_on_campus_services	individual_therapy_off_campus_services	blended__individual_and_group_based__ser	group_therapy_on_campus_services	group_therapy_off_campus_services		digital__online__treatment	mixed__physical_and_online	in_person_off_campus_services	in_person_on_campus_services	2	social_worker	0	0	0	1	0	0	0	0	0	0		3	3	4	4	4	2
0	20	1	8	campus_psychologist	0	0	1	0	0	0	0	0	0	0	1	1	2	4	4		group_therapy_on_campus_services	individual_therapy_off_campus_services	group_therapy_off_campus_services	blended__individual_and_group_based__ser	individual_therapy_on_campus_services		in_person_on_campus_services	mixed__physical_and_online	in_person_off_campus_services	digital__online__treatment	2	peer_counselor	0	0	0	0	1	0	0	0	0	0		4	3	3	3	3	3
0	19	1	4	online awareness_campaigns peer_educators workshops mhs_provider	1	0	0	0	1	1	0	1	1	0	0				3		blended__individual_and_group_based__ser	individual_therapy_off_campus_services	individual_therapy_on_campus_services	group_therapy_off_campus_services	group_therapy_on_campus_services		in_person_off_campus_services	mixed__physical_and_online	in_person_on_campus_services	digital__online__treatment	1	counselor psychologist peer_counselor chaplain therapist other	1	0	1	0	1	1	0	0	1	1	Close friends that have go through a similar problem to venture into the discussion	3	4	3	4	3	4
0	20	1	6	support_groups peer_educators awareness_campaigns	0	0	0	0	0	0	1	1	1	0	0				1		individual_therapy_off_campus_services	individual_therapy_on_campus_services	group_therapy_on_campus_services	group_therapy_off_campus_services	blended__individual_and_group_based__ser		mixed__physical_and_online	in_person_on_campus_services	in_person_off_campus_services	digital__online__treatment	1	psychologist peer_counselor therapist other	1	0	0	0	1	0	0	0	1	1	A close friend	1	1	2	1	1	2
0	29	1	4	none	0	0	0	0	0	0	0	0	0	1	0				1		individual_therapy_off_campus_services	individual_therapy_on_campus_services	group_therapy_off_campus_services	group_therapy_on_campus_services	blended__individual_and_group_based__ser		digital__online__treatment	in_person_off_campus_services	in_person_on_campus_services	mixed__physical_and_online	2	counselor	0	0	1	0	0	0	0	0	0	0		3	3	4	4	4	3
0	20	1	4	face_to_face online awareness_campaigns peer_educators support_groups workshops mhs_provider campus_chaplain campus_psychologist	1	1	1	1	1	1	1	1	1	0	0				4		individual_therapy_on_campus_services	individual_therapy_off_campus_services	group_therapy_off_campus_services	blended__individual_and_group_based__ser	group_therapy_on_campus_services		in_person_on_campus_services	in_person_off_campus_services	digital__online__treatment	mixed__physical_and_online	1	psychologist social_worker	1	0	0	1	0	0	0	0	0	0		3	3	2	2	3	3
0	23	4	8	online face_to_face campus_psychologist campus_chaplain mhs_provider support_groups peer_educators awareness_campaigns	1	1	1	1	1	0	1	1	1	0	1	0	2	1	1		individual_therapy_on_campus_services	group_therapy_on_campus_services	blended__individual_and_group_based__ser	individual_therapy_off_campus_services	group_therapy_off_campus_services		digital__online__treatment	in_person_on_campus_services	mixed__physical_and_online	in_person_off_campus_services	2	counselor chaplain therapist dean_of_students psychologist psychiatrist	1	1	1	0	0	1	1	0	1	0		3	3	3	3	3	3
0	19	1	4	none	0	0	0	0	0	0	0	0	0	1	0				4		individual_therapy_on_campus_services	individual_therapy_off_campus_services	group_therapy_on_campus_services	group_therapy_off_campus_services	blended__individual_and_group_based__ser		in_person_on_campus_services	in_person_off_campus_services	mixed__physical_and_online	digital__online__treatment	1	therapist	0	0	0	0	0	0	0	0	1	0		4	3	3	3	3	2
0	19	1	6	face_to_face peer_educators campus_chaplain	0	1	0	1	0	0	0	1	0	0	0				1		individual_therapy_off_campus_services	individual_therapy_on_campus_services	group_therapy_off_campus_services	blended__individual_and_group_based__ser	group_therapy_on_campus_services		digital__online__treatment	in_person_off_campus_services	mixed__physical_and_online	in_person_on_campus_services	1	therapist psychologist chaplain dean_of_students counselor	1	0	1	0	0	1	1	0	1	0		3	4	3	3	3	4
0	21	2	6	mhs_provider	0	0	0	0	1	0	0	0	0	0	0				1		individual_therapy_on_campus_services	individual_therapy_off_campus_services	blended__individual_and_group_based__ser	group_therapy_on_campus_services	group_therapy_off_campus_services		digital__online__treatment	in_person_off_campus_services	mixed__physical_and_online	in_person_on_campus_services	0	peer_counselor counselor chaplain psychologist	1	0	1	0	1	1	0	0	0	0		1	4	4	4	4	4
0	21	1	4	face_to_face support_groups workshops peer_educators awareness_campaigns campus_psychologist	0	1	1	0	0	1	1	1	1	0	0				1		individual_therapy_off_campus_services	group_therapy_on_campus_services	group_therapy_off_campus_services	individual_therapy_on_campus_services	blended__individual_and_group_based__ser		in_person_on_campus_services	in_person_off_campus_services	digital__online__treatment	mixed__physical_and_online	0	counselor	0	0	1	0	0	0	0	0	0	0		3	1	2	4	1	4
0	20	1	6	awareness_campaigns peer_educators mhs_provider face_to_face	0	1	0	0	1	0	0	1	1	0	1	0	2	4	4		group_therapy_on_campus_services	blended__individual_and_group_based__ser	individual_therapy_on_campus_services	individual_therapy_off_campus_services	group_therapy_off_campus_services		in_person_on_campus_services	digital__online__treatment	mixed__physical_and_online	in_person_off_campus_services	2	psychologist counselor peer_counselor therapist chaplain social_worker dean_of_students	1	0	1	1	1	1	1	0	1	0		3	3	3	3	3	3
0	21	4	2	none	0	0	0	0	0	0	0	0	0	1	0				2		individual_therapy_on_campus_services	blended__individual_and_group_based__ser	group_therapy_on_campus_services	group_therapy_off_campus_services	individual_therapy_off_campus_services		in_person_on_campus_services	digital__online__treatment	mixed__physical_and_online	in_person_off_campus_services	1	social_worker	0	0	0	1	0	0	0	0	0	0		2	3	4	4	1	1
0	24	4	2	awareness_campaigns peer_educators support_groups none	0	0	0	0	0	0	1	1	1	1	1	0	1	3	5		individual_therapy_off_campus_services	group_therapy_off_campus_services	group_therapy_on_campus_services	individual_therapy_on_campus_services	blended__individual_and_group_based__ser		digital__online__treatment	in_person_off_campus_services	in_person_on_campus_services	mixed__physical_and_online	2	psychiatrist psychologist counselor	1	1	1	0	0	0	0	0	0	0		3	3	3	3	3	3
0	23	4	3	online face_to_face campus_chaplain mhs_provider peer_educators	1	1	0	1	1	0	0	1	0	0	0				2		individual_therapy_on_campus_services	individual_therapy_off_campus_services	blended__individual_and_group_based__ser	group_therapy_on_campus_services	group_therapy_off_campus_services		digital__online__treatment	mixed__physical_and_online	in_person_on_campus_services	in_person_off_campus_services	1	chaplain	0	0	0	0	0	1	0	0	0	0		3	2	3	3	3	4
0	26	4	2	face_to_face campus_chaplain mhs_provider workshops support_groups awareness_campaigns	0	1	0	1	1	1	1	0	1	0	1	1	3	5	3		blended__individual_and_group_based__ser	group_therapy_off_campus_services	group_therapy_on_campus_services	individual_therapy_off_campus_services	individual_therapy_on_campus_services		mixed__physical_and_online	in_person_on_campus_services	in_person_off_campus_services	digital__online__treatment	1	psychologist chaplain dean_of_students janitor therapist social_worker peer_counselor psychiatrist counselor	1	1	1	1	1	1	1	1	1	0		4	4	4	4	4	4
0	22	4	3	none	0	0	0	0	0	0	0	0	0	1	0				4		individual_therapy_on_campus_services	group_therapy_on_campus_services	group_therapy_off_campus_services	individual_therapy_off_campus_services	blended__individual_and_group_based__ser		in_person_on_campus_services	in_person_off_campus_services	digital__online__treatment	mixed__physical_and_online	2	psychologist psychiatrist counselor social_worker peer_counselor chaplain dean_of_students janitor therapist	1	1	1	1	1	1	1	1	1	0		3	3	3	3	3	3
0	23	2	4	face_to_face online awareness_campaigns support_groups workshops mhs_provider	1	1	0	0	1	1	1	0	1	0	0				3		individual_therapy_off_campus_services	individual_therapy_on_campus_services	group_therapy_on_campus_services	group_therapy_off_campus_services	blended__individual_and_group_based__ser		digital__online__treatment	mixed__physical_and_online	in_person_off_campus_services	in_person_on_campus_services	2	social_worker counselor chaplain therapist psychologist	1	0	1	1	0	1	0	0	1	0		4	4	3	4	3	3
0	22	3	2	face_to_face online support_groups peer_educators awareness_campaigns mhs_provider campus_chaplain campus_psychologist	1	1	1	1	1	0	1	1	1	0	1	0	3	4	4		blended__individual_and_group_based__ser	individual_therapy_on_campus_services	group_therapy_on_campus_services	group_therapy_off_campus_services	individual_therapy_off_campus_services		in_person_on_campus_services	in_person_off_campus_services	digital__online__treatment	mixed__physical_and_online	1	chaplain	0	0	0	0	0	1	0	0	0	0		3	3	3	3	3	3
0	21	2	6	face_to_face	0	1	0	0	0	0	0	0	0	0	0				3		individual_therapy_on_campus_services	individual_therapy_off_campus_services	group_therapy_on_campus_services	blended__individual_and_group_based__ser	group_therapy_off_campus_services		in_person_on_campus_services	digital__online__treatment	in_person_off_campus_services	mixed__physical_and_online	1	psychologist psychiatrist counselor peer_counselor chaplain social_worker janitor dean_of_students therapist other	1	1	1	1	1	1	1	1	1	1	No idea	4	4	4	4	4	4
0	23	4	3	face_to_face peer_educators awareness_campaigns workshops	0	1	0	0	0	1	0	1	1	0	0				2		individual_therapy_off_campus_services	individual_therapy_on_campus_services	group_therapy_off_campus_services	blended__individual_and_group_based__ser	group_therapy_on_campus_services		in_person_off_campus_services	digital__online__treatment	mixed__physical_and_online	in_person_on_campus_services	1	therapist other psychologist	1	0	0	0	0	0	0	0	1	1	Mother	2	3	3	3	3	3
0	22	4	3	support_groups workshops awareness_campaigns	0	0	0	0	0	1	1	0	1	0	1	1	2	2	3		individual_therapy_on_campus_services	individual_therapy_off_campus_services	group_therapy_on_campus_services	group_therapy_off_campus_services	blended__individual_and_group_based__ser		in_person_on_campus_services	in_person_off_campus_services	digital__online__treatment	mixed__physical_and_online	2	therapist	0	0	0	0	0	0	0	0	1	0		3	2	3	2	2	4
0	23	4	4	face_to_face workshops mhs_provider	0	1	0	0	1	1	0	0	0	0	0				1		individual_therapy_off_campus_services	group_therapy_off_campus_services	blended__individual_and_group_based__ser	individual_therapy_on_campus_services	group_therapy_on_campus_services		in_person_off_campus_services	digital__online__treatment	mixed__physical_and_online	in_person_on_campus_services	2	other	0	0	0	0	0	0	0	0	0	1	Parents	3	3	3	3	3	3
0	20	2	6	face_to_face campus_psychologist campus_chaplain mhs_provider workshops support_groups peer_educators awareness_campaigns online	1	1	1	1	1	1	1	1	1	0	0				1		individual_therapy_off_campus_services	individual_therapy_on_campus_services	blended__individual_and_group_based__ser	group_therapy_off_campus_services	group_therapy_on_campus_services		in_person_off_campus_services	in_person_on_campus_services	mixed__physical_and_online	digital__online__treatment	0	psychologist psychiatrist other	1	1	0	0	0	0	0	0	0	1	Friend	1	2	2	4	3	4
0	23	4	3	face_to_face awareness_campaigns peer_educators	0	1	0	0	0	0	0	1	1	0	0				2		individual_therapy_on_campus_services	individual_therapy_off_campus_services	group_therapy_off_campus_services	group_therapy_on_campus_services	blended__individual_and_group_based__ser		in_person_on_campus_services	in_person_off_campus_services	digital__online__treatment	mixed__physical_and_online	1	counselor	0	0	1	0	0	0	0	0	0	0		1	1	2	1	4	3
0	20	4	3	face_to_face campus_chaplain peer_educators	0	1	0	1	0	0	0	1	0	0	1	1	3	4	4		individual_therapy_on_campus_services	individual_therapy_off_campus_services	group_therapy_on_campus_services	blended__individual_and_group_based__ser	group_therapy_off_campus_services		in_person_on_campus_services	digital__online__treatment	mixed__physical_and_online	in_person_off_campus_services	2	counselor peer_counselor therapist psychologist	1	0	1	0	1	0	0	0	1	0		2	2	3	3	2	2
0	21	2	4	face_to_face campus_psychologist support_groups peer_educators workshops mhs_provider	0	1	1	0	1	1	1	1	0	0	0				2		individual_therapy_on_campus_services	individual_therapy_off_campus_services	group_therapy_off_campus_services	blended__individual_and_group_based__ser	group_therapy_on_campus_services		in_person_on_campus_services	digital__online__treatment	in_person_off_campus_services	mixed__physical_and_online	1	counselor peer_counselor therapist	0	0	1	0	1	0	0	0	1	0		3	2	2	3	3	3
0	20	2	8	face_to_face	0	1	0	0	0	0	0	0	0	0	1	0	3	4	4		individual_therapy_on_campus_services	individual_therapy_off_campus_services	group_therapy_off_campus_services	group_therapy_on_campus_services	blended__individual_and_group_based__ser		in_person_on_campus_services	in_person_off_campus_services	digital__online__treatment	mixed__physical_and_online	0	counselor	0	0	1	0	0	0	0	0	0	0		3	1	1	1	2	3
0	21	2	6	face_to_face mhs_provider support_groups peer_educators awareness_campaigns	0	1	0	0	1	0	1	1	1	0	0				3		individual_therapy_off_campus_services	individual_therapy_on_campus_services	blended__individual_and_group_based__ser	group_therapy_off_campus_services	group_therapy_on_campus_services		in_person_off_campus_services	digital__online__treatment	mixed__physical_and_online	in_person_on_campus_services	0	counselor peer_counselor	0	0	1	0	1	0	0	0	0	0		3	1	2	2	2	4
0	24	4	4	face_to_face campus_chaplain workshops peer_educators awareness_campaigns	0	1	0	1	0	1	0	1	1	0	1	1	3	4	4		individual_therapy_on_campus_services	individual_therapy_off_campus_services	group_therapy_on_campus_services	group_therapy_off_campus_services	blended__individual_and_group_based__ser		in_person_on_campus_services	in_person_off_campus_services	digital__online__treatment	mixed__physical_and_online	2	therapist	0	0	0	0	0	0	0	0	1	0		3	3	3	3	3	3
0	25	4	2	campus_chaplain mhs_provider	0	0	0	1	1	0	0	0	0	0	0				2		individual_therapy_off_campus_services	individual_therapy_on_campus_services	blended__individual_and_group_based__ser	group_therapy_off_campus_services	group_therapy_on_campus_services		in_person_off_campus_services	in_person_on_campus_services	mixed__physical_and_online	digital__online__treatment	2	social_worker therapist psychologist	1	0	0	1	0	0	0	0	1	0		1	2	3	2	3	4
0	22	4	6	none	0	0	0	0	0	0	0	0	0	1	0				4		individual_therapy_off_campus_services	individual_therapy_on_campus_services	blended__individual_and_group_based__ser	group_therapy_off_campus_services	group_therapy_on_campus_services		digital__online__treatment	in_person_off_campus_services	in_person_on_campus_services	mixed__physical_and_online	2	psychologist	1	0	0	0	0	0	0	0	0	0		3	4	3	3	3	4
0	19	1	4	none	0	0	0	0	0	0	0	0	0	1	0				5		individual_therapy_off_campus_services	individual_therapy_on_campus_services	group_therapy_on_campus_services	blended__individual_and_group_based__ser	group_therapy_off_campus_services		in_person_on_campus_services	in_person_off_campus_services	digital__online__treatment	mixed__physical_and_online	2	therapist	0	0	0	0	0	0	0	0	1	0		1	4	4	3	4	4
0	20	1	3	none	0	0	0	0	0	0	0	0	0	1	0				2		individual_therapy_on_campus_services	individual_therapy_off_campus_services	blended__individual_and_group_based__ser	group_therapy_off_campus_services	group_therapy_on_campus_services		in_person_on_campus_services	in_person_off_campus_services	mixed__physical_and_online	digital__online__treatment	1	therapist psychologist counselor psychiatrist peer_counselor	1	1	1	0	1	0	0	0	1	0		4	1	3	3	3	4
0	20	1	2	face_to_face workshops	0	1	0	0	0	1	0	0	0	0	0				4		blended__individual_and_group_based__ser	group_therapy_on_campus_services	individual_therapy_off_campus_services	group_therapy_off_campus_services	individual_therapy_on_campus_services		in_person_off_campus_services	mixed__physical_and_online	in_person_on_campus_services	digital__online__treatment	0	therapist	0	0	0	0	0	0	0	0	1	0		3	4	2	4	3	3
0	20	1	2	none	0	0	0	0	0	0	0	0	0	1	0				4		group_therapy_on_campus_services	group_therapy_off_campus_services	individual_therapy_on_campus_services	blended__individual_and_group_based__ser	individual_therapy_off_campus_services		in_person_on_campus_services	in_person_off_campus_services	digital__online__treatment	mixed__physical_and_online	0	counselor social_worker chaplain dean_of_students	0	0	1	1	0	1	1	0	0	0		3	2	1	1	1	3
0	21	1	4	peer_educators face_to_face	0	1	0	0	0	0	0	1	0	0	0				3		individual_therapy_on_campus_services	group_therapy_on_campus_services	group_therapy_off_campus_services	blended__individual_and_group_based__ser	individual_therapy_off_campus_services		in_person_on_campus_services	in_person_off_campus_services	mixed__physical_and_online	digital__online__treatment	2	counselor peer_counselor dean_of_students therapist psychologist	1	0	1	0	1	0	1	0	1	0		4	4	4	4	4	2
0	21	1	8	none	0	0	0	0	0	0	0	0	0	1	0				2		blended__individual_and_group_based__ser	individual_therapy_on_campus_services	individual_therapy_off_campus_services	group_therapy_off_campus_services	group_therapy_on_campus_services		mixed__physical_and_online	in_person_on_campus_services	digital__online__treatment	in_person_off_campus_services	1	social_worker	0	0	0	1	0	0	0	0	0	0		4	3	3	3	3	2
0	20	1	2	none	0	0	0	0	0	0	0	0	0	1	0				5		individual_therapy_on_campus_services	individual_therapy_off_campus_services	group_therapy_on_campus_services	group_therapy_off_campus_services	blended__individual_and_group_based__ser		in_person_on_campus_services	in_person_off_campus_services	digital__online__treatment	mixed__physical_and_online	2	psychologist psychiatrist counselor social_worker peer_counselor chaplain	1	1	1	1	1	1	0	0	0	0		3	1	2	2	1	3
0	22	2	3	none	0	0	0	0	0	0	0	0	0	1	0				1		individual_therapy_on_campus_services	individual_therapy_off_campus_services	group_therapy_on_campus_services	group_therapy_off_campus_services	blended__individual_and_group_based__ser		in_person_on_campus_services	in_person_off_campus_services	digital__online__treatment	mixed__physical_and_online	1	therapist psychologist	1	0	0	0	0	0	0	0	1	0		2	2	4	2	2	4
0	20	1	8	none	0	0	0	0	0	0	0	0	0	1	0				1		individual_therapy_on_campus_services	group_therapy_on_campus_services	blended__individual_and_group_based__ser	individual_therapy_off_campus_services	group_therapy_off_campus_services		in_person_on_campus_services	in_person_off_campus_services	mixed__physical_and_online	digital__online__treatment	2	therapist	0	0	0	0	0	0	0	0	1	0		3	2	1	3	2	2
0	20	2	3	online face_to_face mhs_provider workshops support_groups peer_educators awareness_campaigns campus_chaplain	1	1	0	1	1	1	1	1	1	0	1	1	2	1	1		group_therapy_on_campus_services	individual_therapy_off_campus_services	blended__individual_and_group_based__ser	individual_therapy_on_campus_services	group_therapy_off_campus_services		in_person_on_campus_services	in_person_off_campus_services	digital__online__treatment	mixed__physical_and_online	2	therapist	0	0	0	0	0	0	0	0	1	0		2	2	2	2	2	3
0	21	2	9	campus_psychologist	0	0	1	0	0	0	0	0	0	0	0				2		individual_therapy_on_campus_services	group_therapy_on_campus_services	blended__individual_and_group_based__ser	individual_therapy_off_campus_services	group_therapy_off_campus_services		in_person_on_campus_services	mixed__physical_and_online	in_person_off_campus_services	digital__online__treatment	2	psychologist social_worker peer_counselor therapist	1	0	0	1	1	0	0	0	1	0		3	3	2	3	3	3
0	20	1	1	none	0	0	0	0	0	0	0	0	0	1	0				3		blended__individual_and_group_based__ser	individual_therapy_off_campus_services	group_therapy_on_campus_services	individual_therapy_on_campus_services	group_therapy_off_campus_services		digital__online__treatment	in_person_on_campus_services	mixed__physical_and_online	in_person_off_campus_services	2	therapist	0	0	0	0	0	0	0	0	1	0		3	3	2	3	3	3
0	23	4	9	campus_psychologist	0	0	1	0	0	0	0	0	0	0	0				2		individual_therapy_on_campus_services	individual_therapy_off_campus_services	group_therapy_on_campus_services	group_therapy_off_campus_services	blended__individual_and_group_based__ser		in_person_on_campus_services	digital__online__treatment	in_person_off_campus_services	mixed__physical_and_online	2	psychologist	1	0	0	0	0	0	0	0	0	0		3	2	4	4	3	3
0	21	2	3	none	0	0	0	0	0	0	0	0	0	1	0				1		group_therapy_on_campus_services	individual_therapy_on_campus_services	blended__individual_and_group_based__ser	individual_therapy_off_campus_services	group_therapy_off_campus_services		in_person_on_campus_services	in_person_off_campus_services	digital__online__treatment	mixed__physical_and_online	2	counselor social_worker	0	0	1	1	0	0	0	0	0	0		3	3	3	3	3	3
0	22	2	7	awareness_campaigns	0	0	0	0	0	0	0	0	1	0	0				3		individual_therapy_on_campus_services	individual_therapy_off_campus_services	group_therapy_on_campus_services	group_therapy_off_campus_services	blended__individual_and_group_based__ser		digital__online__treatment	in_person_off_campus_services	in_person_on_campus_services	mixed__physical_and_online	0	psychologist social_worker peer_counselor	1	0	0	1	1	0	0	0	0	0		3	3	3	3	3	4
0	23	4	2	campus_psychologist	0	0	1	0	0	0	0	0	0	0	1	0	2	3	4		group_therapy_on_campus_services	group_therapy_off_campus_services	blended__individual_and_group_based__ser	individual_therapy_on_campus_services	individual_therapy_off_campus_services		digital__online__treatment	in_person_on_campus_services	in_person_off_campus_services	mixed__physical_and_online	1	psychologist	1	0	0	0	0	0	0	0	0	0		3	3	2	3	3	4
0	22	1	8	campus_psychologist	0	0	1	0	0	0	0	0	0	0	0				4		individual_therapy_on_campus_services	group_therapy_on_campus_services	individual_therapy_off_campus_services	blended__individual_and_group_based__ser	group_therapy_off_campus_services		in_person_on_campus_services	mixed__physical_and_online	in_person_off_campus_services	digital__online__treatment	0	psychologist therapist psychiatrist	1	1	0	0	0	0	0	0	1	0		4	4	4	4	4	3
0	20	1	8	none	0	0	0	0	0	0	0	0	0	1	0				3		blended__individual_and_group_based__ser	group_therapy_on_campus_services	group_therapy_off_campus_services	individual_therapy_off_campus_services	individual_therapy_on_campus_services		in_person_off_campus_services	in_person_on_campus_services	mixed__physical_and_online	digital__online__treatment	2	peer_counselor	0	0	0	0	1	0	0	0	0	0		3	2	2	3	3	3
0	22	2	9	face_to_face campus_psychologist workshops peer_educators awareness_campaigns	0	1	1	0	0	1	0	1	1	0	0				3		individual_therapy_on_campus_services	group_therapy_on_campus_services	blended__individual_and_group_based__ser	group_therapy_off_campus_services	individual_therapy_off_campus_services		in_person_on_campus_services	digital__online__treatment	in_person_off_campus_services	mixed__physical_and_online	2	counselor psychologist peer_counselor	1	0	1	0	1	0	0	0	0	0		3	1	4	4	1	4
0	20	1	1	workshops campus_chaplain	0	0	0	1	0	1	0	0	0	0	0				1		individual_therapy_on_campus_services	individual_therapy_off_campus_services	blended__individual_and_group_based__ser	group_therapy_on_campus_services	group_therapy_off_campus_services		in_person_on_campus_services	in_person_off_campus_services	mixed__physical_and_online	digital__online__treatment	1	psychologist counselor peer_counselor chaplain	1	0	1	0	1	1	0	0	0	0		3	4	3	4	4	3
0	23	4	9	face_to_face campus_psychologist campus_chaplain workshops support_groups awareness_campaigns	0	1	1	1	0	1	1	0	1	0	0				4		individual_therapy_on_campus_services	individual_therapy_off_campus_services	group_therapy_on_campus_services	group_therapy_off_campus_services	blended__individual_and_group_based__ser		in_person_on_campus_services	in_person_off_campus_services	digital__online__treatment	mixed__physical_and_online	1	psychologist social_worker therapist counselor	1	0	1	1	0	0	0	0	1	0		3	2	3	1	1	4
0	20	2	1	peer_educators awareness_campaigns workshops campus_chaplain campus_psychologist face_to_face online mhs_provider	1	1	1	1	1	1	0	1	1	0	1	1	4	4	2		blended__individual_and_group_based__ser	individual_therapy_on_campus_services	individual_therapy_off_campus_services	group_therapy_on_campus_services	group_therapy_off_campus_services		mixed__physical_and_online	in_person_off_campus_services	digital__online__treatment	in_person_on_campus_services	1	chaplain peer_counselor counselor therapist psychologist	1	0	1	0	1	1	0	0	1	0		3	2	2	3	3	3
0	23	3	9	support_groups	0	0	0	0	0	0	1	0	0	0	1	0	2	3	4		individual_therapy_on_campus_services	group_therapy_on_campus_services	individual_therapy_off_campus_services	blended__individual_and_group_based__ser	group_therapy_off_campus_services		in_person_on_campus_services	in_person_off_campus_services	digital__online__treatment	mixed__physical_and_online	2	psychologist	1	0	0	0	0	0	0	0	0	0		3	4	2	2	2	2
0	20	2	9	campus_chaplain face_to_face online campus_psychologist mhs_provider workshops support_groups peer_educators awareness_campaigns	1	1	1	1	1	1	1	1	1	0	1	0	2	1	1		group_therapy_on_campus_services	individual_therapy_on_campus_services	individual_therapy_off_campus_services	group_therapy_off_campus_services	blended__individual_and_group_based__ser		in_person_on_campus_services	in_person_off_campus_services	digital__online__treatment	mixed__physical_and_online	1	chaplain	0	0	0	0	0	1	0	0	0	0		1	3	3	3	3	3
0	22	4	3	online	1	0	0	0	0	0	0	0	0	0	0				4		individual_therapy_off_campus_services	group_therapy_off_campus_services	individual_therapy_on_campus_services	group_therapy_on_campus_services	blended__individual_and_group_based__ser		in_person_off_campus_services	mixed__physical_and_online	in_person_on_campus_services	digital__online__treatment	1	social_worker psychologist counselor	1	0	1	1	0	0	0	0	0	0		3	2	2	3	3	3
0	22	3	6	face_to_face awareness_campaigns peer_educators support_groups	0	1	0	0	0	0	1	1	1	0	1	1	3	5	5		individual_therapy_off_campus_services	individual_therapy_on_campus_services	group_therapy_off_campus_services	blended__individual_and_group_based__ser	group_therapy_on_campus_services		in_person_on_campus_services	digital__online__treatment	in_person_off_campus_services	mixed__physical_and_online	2	therapist	0	0	0	0	0	0	0	0	1	0		4	1	4	4	4	4
0	20	1	1	online face_to_face campus_psychologist campus_chaplain workshops peer_educators awareness_campaigns	1	1	1	1	0	1	0	1	1	0	0				4		individual_therapy_on_campus_services	blended__individual_and_group_based__ser	group_therapy_on_campus_services	individual_therapy_off_campus_services	group_therapy_off_campus_services		in_person_on_campus_services	in_person_off_campus_services	mixed__physical_and_online	digital__online__treatment	1	psychologist counselor peer_counselor chaplain dean_of_students social_worker	1	0	1	1	1	1	1	0	0	0		2	1	4	4	3	2
0	19	1	3	none	0	0	0	0	0	0	0	0	0	1	0				2		blended__individual_and_group_based__ser	individual_therapy_on_campus_services	group_therapy_on_campus_services	individual_therapy_off_campus_services	group_therapy_off_campus_services		in_person_off_campus_services	in_person_on_campus_services	digital__online__treatment	mixed__physical_and_online	1	therapist	0	0	0	0	0	0	0	0	1	0		3	2	4	3	2	3
0	25	4	9	awareness_campaigns workshops campus_chaplain campus_psychologist	0	0	1	1	0	1	0	0	1	0	0				1		individual_therapy_off_campus_services	group_therapy_on_campus_services	group_therapy_off_campus_services	individual_therapy_on_campus_services	blended__individual_and_group_based__ser		in_person_on_campus_services	in_person_off_campus_services	mixed__physical_and_online	digital__online__treatment	1	psychologist counselor	1	0	1	0	0	0	0	0	0	0		4	3	3	4	4	2
0	21	2	9	face_to_face online campus_psychologist campus_chaplain workshops awareness_campaigns peer_educators support_groups	1	1	1	1	0	1	1	1	1	0	1	1	3	4	3		individual_therapy_on_campus_services	group_therapy_on_campus_services	blended__individual_and_group_based__ser	individual_therapy_off_campus_services	group_therapy_off_campus_services		in_person_on_campus_services	mixed__physical_and_online	digital__online__treatment	in_person_off_campus_services	1	psychologist janitor psychiatrist counselor peer_counselor chaplain dean_of_students therapist	1	1	1	0	1	1	1	1	1	0		3	2	1	2	1	2
0	23	4	3	campus_psychologist	0	0	1	0	0	0	0	0	0	0	1	0	3	5	5		individual_therapy_on_campus_services	individual_therapy_off_campus_services	group_therapy_on_campus_services	group_therapy_off_campus_services	blended__individual_and_group_based__ser		in_person_on_campus_services	digital__online__treatment	in_person_off_campus_services	mixed__physical_and_online	2	therapist	0	0	0	0	0	0	0	0	1	0		4	2	2	2	3	2
0	27	2	9	support_groups	0	0	0	0	0	0	1	0	0	0	1	1	1	4	4		group_therapy_on_campus_services	individual_therapy_on_campus_services	individual_therapy_off_campus_services	group_therapy_off_campus_services	blended__individual_and_group_based__ser		in_person_on_campus_services	in_person_off_campus_services	mixed__physical_and_online	digital__online__treatment	1	social_worker	0	0	0	1	0	0	0	0	0	0		2	3	2	3	3	2
0	19	1	7	peer_educators	0	0	0	0	0	0	0	1	0	0	0				1		individual_therapy_off_campus_services	group_therapy_off_campus_services	blended__individual_and_group_based__ser	individual_therapy_on_campus_services	group_therapy_on_campus_services		in_person_off_campus_services	mixed__physical_and_online	in_person_on_campus_services	digital__online__treatment	1	psychologist	1	0	0	0	0	0	0	0	0	0		3	2	2	2	2	4
0	26	4	9	campus_psychologist campus_chaplain workshops support_groups peer_educators awareness_campaigns	0	0	1	1	0	1	1	1	1	0	1	1	3	5	4		blended__individual_and_group_based__ser	individual_therapy_on_campus_services	individual_therapy_off_campus_services	group_therapy_on_campus_services	group_therapy_off_campus_services		in_person_on_campus_services	digital__online__treatment	mixed__physical_and_online	in_person_off_campus_services	2	psychologist peer_counselor therapist chaplain counselor	1	0	1	0	1	1	0	0	1	0		1	2	2	2	1	1
0	19	1	3	campus_chaplain awareness_campaigns	0	0	0	1	0	0	0	0	1	0	0				2		individual_therapy_off_campus_services	individual_therapy_on_campus_services	blended__individual_and_group_based__ser	group_therapy_off_campus_services	group_therapy_on_campus_services		digital__online__treatment	mixed__physical_and_online	in_person_off_campus_services	in_person_on_campus_services	2	chaplain psychologist social_worker therapist	1	0	0	1	0	1	0	0	1	0		4	4	4	4	4	4
0	20	1	3	online face_to_face workshops	1	1	0	0	0	1	0	0	0	0	0				1		individual_therapy_on_campus_services	individual_therapy_off_campus_services	blended__individual_and_group_based__ser	group_therapy_on_campus_services	group_therapy_off_campus_services		in_person_off_campus_services	in_person_on_campus_services	digital__online__treatment	mixed__physical_and_online	2	counselor psychologist peer_counselor chaplain therapist	1	0	1	0	1	1	0	0	1	0		3	2	2	3	3	2
0	21	1	3	face_to_face mhs_provider awareness_campaigns	0	1	0	0	1	0	0	0	1	0	0				3		individual_therapy_on_campus_services	group_therapy_on_campus_services	individual_therapy_off_campus_services	group_therapy_off_campus_services	blended__individual_and_group_based__ser		in_person_on_campus_services	digital__online__treatment	mixed__physical_and_online	in_person_off_campus_services	2	counselor therapist psychologist	1	0	1	0	0	0	0	0	1	0		3	2	4	4	3	4
0	20	1	3	campus_chaplain	0	0	0	1	0	0	0	0	0	0	0				2		individual_therapy_on_campus_services	individual_therapy_off_campus_services	group_therapy_off_campus_services	blended__individual_and_group_based__ser	group_therapy_on_campus_services		in_person_on_campus_services	in_person_off_campus_services	digital__online__treatment	mixed__physical_and_online	1	psychologist	1	0	0	0	0	0	0	0	0	0		3	2	2	2	2	3
0	20	1	3	face_to_face awareness_campaigns peer_educators workshops	0	1	0	0	0	1	0	1	1	0	0				4		individual_therapy_off_campus_services	individual_therapy_on_campus_services	group_therapy_off_campus_services	group_therapy_on_campus_services	blended__individual_and_group_based__ser		in_person_off_campus_services	in_person_on_campus_services	digital__online__treatment	mixed__physical_and_online	2	counselor peer_counselor psychologist therapist	1	0	1	0	1	0	0	0	1	0		3	2	1	1	1	1
0	20	2	3	face_to_face awareness_campaigns peer_educators	0	1	0	0	0	0	0	1	1	0	0				5		individual_therapy_on_campus_services	group_therapy_on_campus_services	individual_therapy_off_campus_services	blended__individual_and_group_based__ser	group_therapy_off_campus_services		in_person_on_campus_services	in_person_off_campus_services	digital__online__treatment	mixed__physical_and_online	2	psychologist psychiatrist counselor peer_counselor therapist	1	1	1	0	1	0	0	0	1	0		3	3	3	4	4	4
0	22	3	2	face_to_face campus_chaplain campus_psychologist mhs_provider workshops support_groups peer_educators awareness_campaigns	0	1	1	1	1	1	1	1	1	0	0				4		individual_therapy_off_campus_services	individual_therapy_on_campus_services	blended__individual_and_group_based__ser	group_therapy_on_campus_services	group_therapy_off_campus_services		in_person_off_campus_services	in_person_on_campus_services	digital__online__treatment	mixed__physical_and_online	1	psychologist counselor peer_counselor therapist	1	0	1	0	1	0	0	0	1	0		3	2	2	2	2	4
0	21	1	9	campus_psychologist online	1	0	1	0	0	0	0	0	0	0	0				4		individual_therapy_on_campus_services	individual_therapy_off_campus_services	group_therapy_on_campus_services	blended__individual_and_group_based__ser	group_therapy_off_campus_services		in_person_on_campus_services	digital__online__treatment	in_person_off_campus_services	mixed__physical_and_online	1	psychologist counselor chaplain therapist	1	0	1	0	0	1	0	0	1	0		4	2	1	1	1	2
0	23	4	1	none	0	0	0	0	0	0	0	0	0	1	0				1		individual_therapy_on_campus_services	individual_therapy_off_campus_services	blended__individual_and_group_based__ser	group_therapy_on_campus_services	group_therapy_off_campus_services		in_person_on_campus_services	in_person_off_campus_services	mixed__physical_and_online	digital__online__treatment	2	psychologist therapist other	1	0	0	0	0	0	0	0	1	1	Mom	1	2	2	2	2	2
0	20	1	3	face_to_face	0	1	0	0	0	0	0	0	0	0	1	0	3	1	5		individual_therapy_on_campus_services	group_therapy_on_campus_services	individual_therapy_off_campus_services	group_therapy_off_campus_services	blended__individual_and_group_based__ser		in_person_on_campus_services	digital__online__treatment	in_person_off_campus_services	mixed__physical_and_online	0	therapist	0	0	0	0	0	0	0	0	1	0		3	3	2	3	3	3
0	22	3	2	campus_psychologist	0	0	1	0	0	0	0	0	0	0	0				4		individual_therapy_on_campus_services	group_therapy_on_campus_services	blended__individual_and_group_based__ser	individual_therapy_off_campus_services	group_therapy_off_campus_services		in_person_on_campus_services	digital__online__treatment	mixed__physical_and_online	in_person_off_campus_services	1	psychologist	1	0	0	0	0	0	0	0	0	0		3	4	4	4	4	4
0	19	1	7	face_to_face	0	1	0	0	0	0	0	0	0	0	0				2		individual_therapy_off_campus_services	group_therapy_on_campus_services	individual_therapy_on_campus_services	blended__individual_and_group_based__ser	group_therapy_off_campus_services		in_person_off_campus_services	mixed__physical_and_online	in_person_on_campus_services	digital__online__treatment	0	psychologist counselor therapist social_worker	1	0	1	1	0	0	0	0	1	0		3	3	2	1	2	4
0	21	1	8	face_to_face online campus_chaplain peer_educators support_groups workshops campus_psychologist awareness_campaigns	1	1	1	1	0	1	1	1	1	0	0				3		individual_therapy_on_campus_services	group_therapy_on_campus_services	individual_therapy_off_campus_services	group_therapy_off_campus_services	blended__individual_and_group_based__ser		mixed__physical_and_online	in_person_on_campus_services	in_person_off_campus_services	digital__online__treatment	0	psychologist counselor social_worker peer_counselor chaplain dean_of_students janitor therapist other	1	0	1	1	1	1	1	1	1	1	From peers	1	3	3	3	3	3
0	20	1	2	face_to_face	0	1	0	0	0	0	0	0	0	0	0				3		individual_therapy_off_campus_services	individual_therapy_on_campus_services	group_therapy_on_campus_services	group_therapy_off_campus_services	blended__individual_and_group_based__ser		digital__online__treatment	in_person_on_campus_services	in_person_off_campus_services	mixed__physical_and_online	2	peer_counselor	0	0	0	0	1	0	0	0	0	0		2	2	2	2	2	3
0	21	2	2	none	0	0	0	0	0	0	0	0	0	1	0				3		individual_therapy_on_campus_services	individual_therapy_off_campus_services	blended__individual_and_group_based__ser	group_therapy_off_campus_services	group_therapy_on_campus_services		digital__online__treatment	mixed__physical_and_online	in_person_on_campus_services	in_person_off_campus_services	1	psychologist counselor peer_counselor therapist psychiatrist social_worker	1	1	1	1	1	0	0	0	1	0		3	4	4	4	3	4
0	22	2	2	none	0	0	0	0	0	0	0	0	0	1	0				2		individual_therapy_on_campus_services	individual_therapy_off_campus_services	blended__individual_and_group_based__ser	group_therapy_off_campus_services	group_therapy_on_campus_services		digital__online__treatment	mixed__physical_and_online	in_person_on_campus_services	in_person_off_campus_services	2	psychologist therapist	1	0	0	0	0	0	0	0	1	0		2	2	2	2	2	4
0	23	3	2	campus_psychologist	0	0	1	0	0	0	0	0	0	0	0				2		individual_therapy_on_campus_services	individual_therapy_off_campus_services	group_therapy_on_campus_services	group_therapy_off_campus_services	blended__individual_and_group_based__ser		digital__online__treatment	in_person_off_campus_services	mixed__physical_and_online	in_person_on_campus_services	1	therapist	0	0	0	0	0	0	0	0	1	0		2	3	1	3	4	4
0	25	4	10	face_to_face	0	1	0	0	0	0	0	0	0	0	0				5		individual_therapy_on_campus_services	group_therapy_on_campus_services	individual_therapy_off_campus_services	group_therapy_off_campus_services	blended__individual_and_group_based__ser		in_person_on_campus_services	in_person_off_campus_services	mixed__physical_and_online	digital__online__treatment	2	counselor therapist psychologist	1	0	1	0	0	0	0	0	1	0		4	4	3	3	3	4
0	22	4	5	online	1	0	0	0	0	0	0	0	0	0	0				2		individual_therapy_on_campus_services	group_therapy_on_campus_services	individual_therapy_off_campus_services	blended__individual_and_group_based__ser	group_therapy_off_campus_services		in_person_off_campus_services	in_person_on_campus_services	digital__online__treatment	mixed__physical_and_online	0	psychologist psychiatrist social_worker dean_of_students therapist	1	1	0	1	0	0	1	0	1	0		1	2	1	2	1	2
0	24	5	2	support_groups face_to_face	0	1	0	0	0	0	1	0	0	0	0				1		individual_therapy_on_campus_services	individual_therapy_off_campus_services	group_therapy_on_campus_services	group_therapy_off_campus_services	blended__individual_and_group_based__ser		in_person_on_campus_services	in_person_off_campus_services	digital__online__treatment	mixed__physical_and_online	0	therapist psychiatrist	0	1	0	0	0	0	0	0	1	0		2	3	4	2	2	4
0	25	4	10	face_to_face none	0	1	0	0	0	0	0	0	0	1	0				1		individual_therapy_on_campus_services	individual_therapy_off_campus_services	group_therapy_on_campus_services	group_therapy_off_campus_services	blended__individual_and_group_based__ser		in_person_on_campus_services	in_person_off_campus_services	digital__online__treatment	mixed__physical_and_online	0	counselor	0	0	1	0	0	0	0	0	0	0		3	1	1	1	1	1
0	20	1	9	none	0	0	0	0	0	0	0	0	0	1	0				3		group_therapy_on_campus_services	individual_therapy_off_campus_services	individual_therapy_on_campus_services	group_therapy_off_campus_services	blended__individual_and_group_based__ser		digital__online__treatment	in_person_off_campus_services	in_person_on_campus_services	mixed__physical_and_online	2	psychologist social_worker peer_counselor	1	0	0	1	1	0	0	0	0	0		3	3	2	3	2	3
2	32	6	3	none	0	0	0	0	0	0	0	0	0	1	0				1		individual_therapy_off_campus_services	group_therapy_off_campus_services	group_therapy_on_campus_services	blended__individual_and_group_based__ser	individual_therapy_on_campus_services		in_person_on_campus_services	digital__online__treatment	in_person_off_campus_services	mixed__physical_and_online	2	psychologist	1	0	0	0	0	0	0	0	0	0		3	3	2	2	3	2
2	23	2	5	campus_psychologist face_to_face campus_chaplain peer_educators workshops	0	1	1	1	0	1	0	1	0	0	1	1	2	4	3		individual_therapy_on_campus_services	blended__individual_and_group_based__ser	group_therapy_off_campus_services	group_therapy_on_campus_services	individual_therapy_off_campus_services		digital__online__treatment	in_person_off_campus_services	in_person_on_campus_services	mixed__physical_and_online	1	psychologist social_worker therapist	1	0	0	1	0	0	0	0	1	0		3	3	4	3	4	3
2	26	3	3	campus_psychologist face_to_face support_groups	0	1	1	0	0	0	1	0	0	0	1	1	3	3	3		blended__individual_and_group_based__ser	group_therapy_on_campus_services	individual_therapy_off_campus_services	individual_therapy_on_campus_services	group_therapy_off_campus_services		digital__online__treatment	in_person_on_campus_services	in_person_off_campus_services	mixed__physical_and_online	1	psychologist social_worker janitor	1	0	0	1	0	0	0	1	0	0		2	4	3	3	4	3
2	23	4	3	none	0	0	0	0	0	0	0	0	0	1	0				1		blended__individual_and_group_based__ser	individual_therapy_off_campus_services	individual_therapy_on_campus_services	group_therapy_off_campus_services	group_therapy_on_campus_services		in_person_on_campus_services	mixed__physical_and_online	digital__online__treatment	in_person_off_campus_services	1	psychologist peer_counselor	1	0	0	0	1	0	0	0	0	0		3	1	2	1	3	1
2	32	3	7	face_to_face campus_psychologist	0	1	1	0	0	0	0	0	0	0	0				4		individual_therapy_on_campus_services	individual_therapy_off_campus_services	group_therapy_off_campus_services	group_therapy_on_campus_services	blended__individual_and_group_based__ser		in_person_on_campus_services	in_person_off_campus_services	digital__online__treatment	mixed__physical_and_online	2	psychiatrist peer_counselor therapist	0	1	0	0	1	0	0	0	1	0		3	4	3	4	4	3
2	26	4	10	face_to_face campus_psychologist	0	1	1	0	0	0	0	0	0	0	1	1	1	5	5		individual_therapy_on_campus_services	group_therapy_off_campus_services	blended__individual_and_group_based__ser	group_therapy_on_campus_services	individual_therapy_off_campus_services		in_person_off_campus_services	in_person_on_campus_services	mixed__physical_and_online	digital__online__treatment	2	psychologist counselor therapist other	1	0	1	0	0	0	0	0	1	1	My man	4	4	4	3	3	4
2	23	2	5	support_groups	0	0	0	0	0	0	1	0	0	0	1	0	4	5	4		individual_therapy_off_campus_services	group_therapy_off_campus_services	blended__individual_and_group_based__ser	individual_therapy_on_campus_services	group_therapy_on_campus_services		digital__online__treatment	in_person_on_campus_services	in_person_off_campus_services	mixed__physical_and_online	2	psychiatrist peer_counselor janitor	0	1	0	0	1	0	0	1	0	0		1	4	3	3	4	3
1	22	4	4	campus_psychologist	0	0	1	0	0	0	0	0	0	0	0				1		individual_therapy_on_campus_services	individual_therapy_off_campus_services	group_therapy_off_campus_services	group_therapy_on_campus_services	blended__individual_and_group_based__ser		in_person_on_campus_services	in_person_off_campus_services	digital__online__treatment	mixed__physical_and_online	1	counselor	0	0	1	0	0	0	0	0	0	0		1	2	3	3	3	3
1	22	4	3	face_to_face	0	1	0	0	0	0	0	0	0	0	0				2		individual_therapy_off_campus_services	individual_therapy_on_campus_services	group_therapy_off_campus_services	group_therapy_on_campus_services	blended__individual_and_group_based__ser		in_person_off_campus_services	digital__online__treatment	in_person_on_campus_services	mixed__physical_and_online	2	psychologist therapist	1	0	0	0	0	0	0	0	1	0		3	2	2	2	2	3
1	23	2	3	none	0	0	0	0	0	0	0	0	0	1	0				5		individual_therapy_on_campus_services	group_therapy_off_campus_services	individual_therapy_off_campus_services	group_therapy_on_campus_services	blended__individual_and_group_based__ser		digital__online__treatment	in_person_off_campus_services	in_person_on_campus_services	mixed__physical_and_online	1	peer_counselor	0	0	0	0	1	0	0	0	0	0		1	2	2	4	2	3
1	22	4	3	face_to_face	0	1	0	0	0	0	0	0	0	0	0				2		individual_therapy_on_campus_services	individual_therapy_off_campus_services	group_therapy_on_campus_services	group_therapy_off_campus_services	blended__individual_and_group_based__ser		digital__online__treatment	in_person_on_campus_services	in_person_off_campus_services	mixed__physical_and_online	2	peer_counselor	0	0	0	0	1	0	0	0	0	0		2	2	3	2	2	4
1	20	2	4	campus_chaplain	0	0	0	1	0	0	0	0	0	0	0				3		individual_therapy_off_campus_services	individual_therapy_on_campus_services	group_therapy_off_campus_services	group_therapy_on_campus_services	blended__individual_and_group_based__ser		in_person_off_campus_services	digital__online__treatment	mixed__physical_and_online	in_person_on_campus_services	1	peer_counselor counselor psychologist psychiatrist chaplain other	1	1	1	0	1	1	0	0	0	1	Parent	3	2	3	3	3	4
1	21	1	3	none	0	0	0	0	0	0	0	0	0	1	0				2		individual_therapy_on_campus_services	individual_therapy_off_campus_services	group_therapy_on_campus_services	group_therapy_off_campus_services	blended__individual_and_group_based__ser		in_person_on_campus_services	in_person_off_campus_services	digital__online__treatment	mixed__physical_and_online	2	psychologist	1	0	0	0	0	0	0	0	0	0		3	2	3	3	3	3
1	19	1	3	none	0	0	0	0	0	0	0	0	0	1	0				4		individual_therapy_on_campus_services	blended__individual_and_group_based__ser	group_therapy_on_campus_services	group_therapy_off_campus_services	individual_therapy_off_campus_services		mixed__physical_and_online	digital__online__treatment	in_person_on_campus_services	in_person_off_campus_services	1	psychologist therapist peer_counselor counselor	1	0	1	0	1	0	0	0	1	0		3	3	3	2	3	3
1	24	4	4	face_to_face campus_chaplain	0	1	0	1	0	0	0	0	0	0	0				2		blended__individual_and_group_based__ser	individual_therapy_off_campus_services	individual_therapy_on_campus_services	group_therapy_off_campus_services	group_therapy_on_campus_services		in_person_off_campus_services	digital__online__treatment	mixed__physical_and_online	in_person_on_campus_services	0	therapist	0	0	0	0	0	0	0	0	1	0		2	3	3	2	3	4
1	19	2	4	campus_psychologist face_to_face	0	1	1	0	0	0	0	0	0	0	1	1	3	4	5		blended__individual_and_group_based__ser	group_therapy_off_campus_services	individual_therapy_off_campus_services	group_therapy_on_campus_services	individual_therapy_on_campus_services		mixed__physical_and_online	in_person_on_campus_services	in_person_off_campus_services	digital__online__treatment	2	psychologist psychiatrist counselor therapist	1	1	1	0	0	0	0	0	1	0		3	3	4	4	3	2
1	19	1	4	none	0	0	0	0	0	0	0	0	0	1	0				3		blended__individual_and_group_based__ser	individual_therapy_on_campus_services	group_therapy_on_campus_services	individual_therapy_off_campus_services	group_therapy_off_campus_services		mixed__physical_and_online	digital__online__treatment	in_person_on_campus_services	in_person_off_campus_services	0	other counselor	0	0	1	0	0	0	0	0	0	1	Counsellor	2	2	3	2	2	3
1	27	4	3	support_groups	0	0	0	0	0	0	1	0	0	0	0				3		blended__individual_and_group_based__ser	individual_therapy_on_campus_services	group_therapy_on_campus_services	individual_therapy_off_campus_services	group_therapy_off_campus_services		in_person_on_campus_services	in_person_off_campus_services	digital__online__treatment	mixed__physical_and_online	2	dean_of_students	0	0	0	0	0	0	1	0	0	0		3	2	1	3	1	1
1	20	1	4	face_to_face campus_psychologist campus_chaplain support_groups awareness_campaigns	0	1	1	1	0	0	1	0	1	0	0				4		individual_therapy_on_campus_services	individual_therapy_off_campus_services	group_therapy_on_campus_services	group_therapy_off_campus_services	blended__individual_and_group_based__ser		in_person_on_campus_services	in_person_off_campus_services	digital__online__treatment	mixed__physical_and_online	1	psychologist	1	0	0	0	0	0	0	0	0	0		2	2	2	2	2	2
1	24	4	12	none	0	0	0	0	0	0	0	0	0	1	0				2		blended__individual_and_group_based__ser	individual_therapy_on_campus_services	group_therapy_on_campus_services	individual_therapy_off_campus_services	group_therapy_off_campus_services		mixed__physical_and_online	in_person_on_campus_services	in_person_off_campus_services	digital__online__treatment	1	psychologist counselor psychiatrist chaplain peer_counselor therapist	1	1	1	0	1	1	0	0	1	0		3	3	2	3	3	3
1	23	4	9	face_to_face	0	1	0	0	0	0	0	0	0	0	1	1	2	4	3		individual_therapy_on_campus_services	group_therapy_on_campus_services	group_therapy_off_campus_services	individual_therapy_off_campus_services	blended__individual_and_group_based__ser		mixed__physical_and_online	in_person_off_campus_services	in_person_on_campus_services	digital__online__treatment	2	psychologist	1	0	0	0	0	0	0	0	0	0		2	2	2	2	3	3
1	26	2	4	face_to_face	0	1	0	0	0	0	0	0	0	0	0				1		individual_therapy_on_campus_services	group_therapy_off_campus_services	group_therapy_on_campus_services	individual_therapy_off_campus_services	blended__individual_and_group_based__ser		in_person_on_campus_services	digital__online__treatment	mixed__physical_and_online	in_person_off_campus_services	1	peer_counselor	0	0	0	0	1	0	0	0	0	0		4	2	2	2	2	2
1	26	1	4	online face_to_face campus_chaplain support_groups	1	1	0	1	0	0	1	0	0	0	0				4		individual_therapy_off_campus_services	individual_therapy_on_campus_services	group_therapy_off_campus_services	blended__individual_and_group_based__ser	group_therapy_on_campus_services		in_person_off_campus_services	in_person_on_campus_services	digital__online__treatment	mixed__physical_and_online	1	therapist	0	0	0	0	0	0	0	0	1	0		4	4	3	4	3	4
1	24	4	9	none	0	0	0	0	0	0	0	0	0	1	0				1		individual_therapy_on_campus_services	group_therapy_on_campus_services	group_therapy_off_campus_services	individual_therapy_off_campus_services	blended__individual_and_group_based__ser		digital__online__treatment	mixed__physical_and_online	in_person_off_campus_services	in_person_on_campus_services	2	psychiatrist counselor peer_counselor therapist	0	1	1	0	1	0	0	0	1	0		3	2	2	2	1	3
1	22	2	4	online	1	0	0	0	0	0	0	0	0	0	0				4		group_therapy_off_campus_services	individual_therapy_off_campus_services	group_therapy_on_campus_services	individual_therapy_on_campus_services	blended__individual_and_group_based__ser		digital__online__treatment	mixed__physical_and_online	in_person_on_campus_services	in_person_off_campus_services	2	psychologist therapist	1	0	0	0	0	0	0	0	1	0		4	2	2	1	1	3
1	23	4	3	none	0	0	0	0	0	0	0	0	0	1	0				2		group_therapy_off_campus_services	group_therapy_on_campus_services	individual_therapy_off_campus_services	blended__individual_and_group_based__ser	individual_therapy_on_campus_services		in_person_on_campus_services	in_person_off_campus_services	digital__online__treatment	mixed__physical_and_online	1	other dean_of_students	0	0	0	0	0	0	1	0	0	1	Guardian	2	2	2	2	2	2
1	22	4	4	none	0	0	0	0	0	0	0	0	0	1	0				2		individual_therapy_off_campus_services	individual_therapy_on_campus_services	group_therapy_off_campus_services	group_therapy_on_campus_services	blended__individual_and_group_based__ser		in_person_off_campus_services	digital__online__treatment	in_person_on_campus_services	mixed__physical_and_online	1	psychologist	1	0	0	0	0	0	0	0	0	0		1	4	4	1	4	4
1	25	4	3	peer_educators	0	0	0	0	0	0	0	1	0	0	0				3		individual_therapy_on_campus_services	group_therapy_on_campus_services	blended__individual_and_group_based__ser	individual_therapy_off_campus_services	group_therapy_off_campus_services		in_person_on_campus_services	digital__online__treatment	mixed__physical_and_online	in_person_off_campus_services	2	counselor	0	0	1	0	0	0	0	0	0	0		3	2	1	2	2	2
1	24	4	2	none	0	0	0	0	0	0	0	0	0	1	0				1		individual_therapy_on_campus_services	group_therapy_on_campus_services	blended__individual_and_group_based__ser	group_therapy_off_campus_services	individual_therapy_off_campus_services		digital__online__treatment	mixed__physical_and_online	in_person_on_campus_services	in_person_off_campus_services	2	counselor peer_counselor chaplain	0	0	1	0	1	1	0	0	0	0		1	1	2	2	2	2
1	22	2	6	campus_chaplain	0	0	0	1	0	0	0	0	0	0	0				2		individual_therapy_on_campus_services	group_therapy_on_campus_services	individual_therapy_off_campus_services	blended__individual_and_group_based__ser	group_therapy_off_campus_services		in_person_on_campus_services	digital__online__treatment	in_person_off_campus_services	mixed__physical_and_online	0	counselor	0	0	1	0	0	0	0	0	0	0		3	3	3	3	3	3
1	25	2	0	none	0	0	0	0	0	0	0	0	0	1	0				4		individual_therapy_on_campus_services	individual_therapy_off_campus_services	group_therapy_on_campus_services	group_therapy_off_campus_services	blended__individual_and_group_based__ser		in_person_on_campus_services	in_person_off_campus_services	digital__online__treatment	mixed__physical_and_online	1	social_worker	0	0	0	1	0	0	0	0	0	0		3	3	2	3	2	2
1	21	2	6	none	0	0	0	0	0	0	0	0	0	1	0				2		individual_therapy_on_campus_services	group_therapy_on_campus_services	blended__individual_and_group_based__ser	individual_therapy_off_campus_services	group_therapy_off_campus_services		in_person_on_campus_services	in_person_off_campus_services	digital__online__treatment	mixed__physical_and_online	1	psychologist counselor peer_counselor therapist	1	0	1	0	1	0	0	0	1	0		3	1	1	4	2	2
1	20	1	12	peer_educators	0	0	0	0	0	0	0	1	0	0	0				5		individual_therapy_on_campus_services	group_therapy_on_campus_services	blended__individual_and_group_based__ser	group_therapy_off_campus_services	individual_therapy_off_campus_services		in_person_on_campus_services	mixed__physical_and_online	digital__online__treatment	in_person_off_campus_services	1	peer_counselor social_worker counselor psychiatrist psychologist therapist dean_of_students	1	1	1	1	1	0	1	0	1	0		4	1	1	1	1	1
1	21	1	3	face_to_face	0	1	0	0	0	0	0	0	0	0	0				1		individual_therapy_on_campus_services	individual_therapy_off_campus_services	group_therapy_off_campus_services	group_therapy_on_campus_services	blended__individual_and_group_based__ser		in_person_on_campus_services	in_person_off_campus_services	digital__online__treatment	mixed__physical_and_online	2	psychologist psychiatrist	1	1	0	0	0	0	0	0	0	0		1	2	2	2	2	3
1	21	1	6	face_to_face	0	1	0	0	0	0	0	0	0	0	1	0	4	5	5		group_therapy_on_campus_services	group_therapy_off_campus_services	blended__individual_and_group_based__ser	individual_therapy_on_campus_services	individual_therapy_off_campus_services		digital__online__treatment	mixed__physical_and_online	in_person_on_campus_services	in_person_off_campus_services	2	therapist	0	0	0	0	0	0	0	0	1	0		3	1	4	1	1	1
1	18	1	6	awareness_campaigns	0	0	0	0	0	0	0	0	1	0	0				2		group_therapy_off_campus_services	individual_therapy_on_campus_services	individual_therapy_off_campus_services	blended__individual_and_group_based__ser	group_therapy_on_campus_services		in_person_off_campus_services	digital__online__treatment	mixed__physical_and_online	in_person_on_campus_services	1	therapist	0	0	0	0	0	0	0	0	1	0		3	3	3	2	3	3
1	23	4	6	face_to_face	0	1	0	0	0	0	0	0	0	0	0				4		individual_therapy_off_campus_services	group_therapy_on_campus_services	blended__individual_and_group_based__ser	individual_therapy_on_campus_services	group_therapy_off_campus_services		in_person_off_campus_services	digital__online__treatment	mixed__physical_and_online	in_person_on_campus_services	1	psychologist counselor therapist	1	0	1	0	0	0	0	0	1	0		3	4	3	2	2	3
1	19	1	0	face_to_face	0	1	0	0	0	0	0	0	0	0	0				3		individual_therapy_on_campus_services	group_therapy_on_campus_services	group_therapy_off_campus_services	individual_therapy_off_campus_services	blended__individual_and_group_based__ser		in_person_on_campus_services	digital__online__treatment	mixed__physical_and_online	in_person_off_campus_services	1	therapist	0	0	0	0	0	0	0	0	1	0		3	1	3	2	1	3
1	18	1	6	online	1	0	0	0	0	0	0	0	0	0	0				3		individual_therapy_on_campus_services	group_therapy_off_campus_services	group_therapy_on_campus_services	individual_therapy_off_campus_services	blended__individual_and_group_based__ser		in_person_on_campus_services	digital__online__treatment	mixed__physical_and_online	in_person_off_campus_services	0	social_worker psychologist chaplain counselor	1	0	1	1	0	1	0	0	0	0		1	1	3	3	3	2
1	19	1	5	none	0	0	0	0	0	0	0	0	0	1	0				3		individual_therapy_off_campus_services	blended__individual_and_group_based__ser	individual_therapy_on_campus_services	group_therapy_off_campus_services	group_therapy_on_campus_services		in_person_on_campus_services	digital__online__treatment	mixed__physical_and_online	in_person_off_campus_services	2	counselor	0	0	1	0	0	0	0	0	0	0		3	2	2	4	2	4
1	20	1	8	face_to_face	0	1	0	0	0	0	0	0	0	0	0				1		blended__individual_and_group_based__ser	group_therapy_off_campus_services	individual_therapy_off_campus_services	group_therapy_on_campus_services	individual_therapy_on_campus_services		mixed__physical_and_online	digital__online__treatment	in_person_off_campus_services	in_person_on_campus_services	1	psychologist	1	0	0	0	0	0	0	0	0	0		4	4	4	4	4	4
1	25	2	12	awareness_campaigns	0	0	0	0	0	0	0	0	1	0	0				4		individual_therapy_on_campus_services	individual_therapy_off_campus_services	group_therapy_on_campus_services	group_therapy_off_campus_services	blended__individual_and_group_based__ser		in_person_on_campus_services	digital__online__treatment	in_person_off_campus_services	mixed__physical_and_online	2	psychologist therapist dean_of_students	1	0	0	0	0	0	1	0	1	0		3	3	2	3	3	3
1	22	1	8	none	0	0	0	0	0	0	0	0	0	1	0				4		individual_therapy_on_campus_services	group_therapy_off_campus_services	individual_therapy_off_campus_services	blended__individual_and_group_based__ser	group_therapy_on_campus_services		in_person_off_campus_services	in_person_on_campus_services	mixed__physical_and_online	digital__online__treatment	1	psychologist therapist counselor other	1	0	1	0	0	0	0	0	1	1	Lacturer	4	4	3	4	3	4
1	21	2	6	mhs_provider	0	0	0	0	1	0	0	0	0	0	0				5		individual_therapy_on_campus_services	individual_therapy_off_campus_services	group_therapy_on_campus_services	group_therapy_off_campus_services	blended__individual_and_group_based__ser		in_person_on_campus_services	in_person_off_campus_services	digital__online__treatment	mixed__physical_and_online	2	psychologist	1	0	0	0	0	0	0	0	0	0		4	2	2	2	3	2
1	21	2	6	none	0	0	0	0	0	0	0	0	0	1	0				2		individual_therapy_on_campus_services	individual_therapy_off_campus_services	group_therapy_on_campus_services	group_therapy_off_campus_services	blended__individual_and_group_based__ser		digital__online__treatment	mixed__physical_and_online	in_person_off_campus_services	in_person_on_campus_services	2	psychiatrist therapist psychologist	1	1	0	0	0	0	0	0	1	0		3	3	3	3	3	3
1	19	2	6	face_to_face	0	1	0	0	0	0	0	0	0	0	0				2		group_therapy_off_campus_services	individual_therapy_off_campus_services	group_therapy_on_campus_services	blended__individual_and_group_based__ser	individual_therapy_on_campus_services		in_person_on_campus_services	digital__online__treatment	in_person_off_campus_services	mixed__physical_and_online	1	therapist	0	0	0	0	0	0	0	0	1	0		3	2	3	2	2	3
1	21	1	2	face_to_face	0	1	0	0	0	0	0	0	0	0	0				3		individual_therapy_off_campus_services	individual_therapy_on_campus_services	blended__individual_and_group_based__ser	group_therapy_off_campus_services	group_therapy_on_campus_services		in_person_off_campus_services	in_person_on_campus_services	mixed__physical_and_online	digital__online__treatment	0	psychiatrist	0	1	0	0	0	0	0	0	0	0		3	4	4	4	4	3
1	19	1	6	campus_chaplain	0	0	0	1	0	0	0	0	0	0	0				3		individual_therapy_off_campus_services	group_therapy_on_campus_services	individual_therapy_on_campus_services	group_therapy_off_campus_services	blended__individual_and_group_based__ser		in_person_on_campus_services	in_person_off_campus_services	mixed__physical_and_online	digital__online__treatment	1	therapist	0	0	0	0	0	0	0	0	1	0		3	1	1	2	1	1
1	21	1	3	face_to_face	0	1	0	0	0	0	0	0	0	0	0				4		individual_therapy_on_campus_services	individual_therapy_off_campus_services	group_therapy_off_campus_services	group_therapy_on_campus_services	blended__individual_and_group_based__ser		in_person_on_campus_services	in_person_off_campus_services	digital__online__treatment	mixed__physical_and_online	1	therapist	0	0	0	0	0	0	0	0	1	0		2	1	2	2	2	2
1	22	2	6	none	0	0	0	0	0	0	0	0	0	1	0				2		group_therapy_off_campus_services	group_therapy_on_campus_services	individual_therapy_on_campus_services	blended__individual_and_group_based__ser	individual_therapy_off_campus_services		in_person_on_campus_services	in_person_off_campus_services	digital__online__treatment	mixed__physical_and_online	1	therapist	0	0	0	0	0	0	0	0	1	0		3	1	1	3	1	3
1	21	1	6	face_to_face	0	1	0	0	0	0	0	0	0	0	1	0	2	3	4		individual_therapy_off_campus_services	individual_therapy_on_campus_services	group_therapy_off_campus_services	blended__individual_and_group_based__ser	group_therapy_on_campus_services		in_person_on_campus_services	in_person_off_campus_services	digital__online__treatment	mixed__physical_and_online	1	therapist	0	0	0	0	0	0	0	0	1	0		1	1	1	1	1	2
1	18	1	11	none	0	0	0	0	0	0	0	0	0	1	0				4		individual_therapy_on_campus_services	blended__individual_and_group_based__ser	group_therapy_on_campus_services	individual_therapy_off_campus_services	group_therapy_off_campus_services		in_person_on_campus_services	digital__online__treatment	mixed__physical_and_online	in_person_off_campus_services	1	therapist	0	0	0	0	0	0	0	0	1	0		2	2	2	2	3	3
1	31	2	6	support_groups	0	0	0	0	0	0	1	0	0	0	1	1	3	3	1		individual_therapy_on_campus_services	individual_therapy_off_campus_services	group_therapy_on_campus_services	group_therapy_off_campus_services	blended__individual_and_group_based__ser		in_person_on_campus_services	digital__online__treatment	mixed__physical_and_online	in_person_off_campus_services	2	psychologist counselor social_worker peer_counselor dean_of_students therapist	1	0	1	1	1	0	1	0	1	0		3	1	2	3	3	1
1	22	1	8	peer_educators	0	0	0	0	0	0	0	1	0	0	0				2		individual_therapy_off_campus_services	individual_therapy_on_campus_services	blended__individual_and_group_based__ser	group_therapy_off_campus_services	group_therapy_on_campus_services		mixed__physical_and_online	in_person_on_campus_services	digital__online__treatment	in_person_off_campus_services	1	psychologist psychiatrist	1	1	0	0	0	0	0	0	0	0		1	2	2	2	2	4
1	18	1	4	face_to_face	0	1	0	0	0	0	0	0	0	0	0				2		group_therapy_on_campus_services	individual_therapy_on_campus_services	group_therapy_off_campus_services	blended__individual_and_group_based__ser	individual_therapy_off_campus_services		in_person_on_campus_services	in_person_off_campus_services	mixed__physical_and_online	digital__online__treatment	1	psychologist counselor peer_counselor therapist	1	0	1	0	1	0	0	0	1	0		3	4	3	2	3	4
1	21	1	4	none	0	0	0	0	0	0	0	0	0	1	0				2		group_therapy_on_campus_services	group_therapy_off_campus_services	blended__individual_and_group_based__ser	individual_therapy_on_campus_services	individual_therapy_off_campus_services		in_person_on_campus_services	digital__online__treatment	in_person_off_campus_services	mixed__physical_and_online	1	dean_of_students social_worker counselor psychiatrist psychologist	1	1	1	1	0	0	1	0	0	0		1	1	2	2	1	2
1	20	2	4	face_to_face campus_chaplain	0	1	0	1	0	0	0	0	0	0	0				1		individual_therapy_off_campus_services	group_therapy_on_campus_services	blended__individual_and_group_based__ser	group_therapy_off_campus_services	individual_therapy_on_campus_services		in_person_off_campus_services	in_person_on_campus_services	digital__online__treatment	mixed__physical_and_online	1	counselor social_worker	0	0	1	1	0	0	0	0	0	0		3	2	1	1	1	2
1	20	1	4	peer_educators	0	0	0	0	0	0	0	1	0	0	0				2		individual_therapy_on_campus_services	individual_therapy_off_campus_services	blended__individual_and_group_based__ser	group_therapy_on_campus_services	group_therapy_off_campus_services		in_person_on_campus_services	in_person_off_campus_services	digital__online__treatment	mixed__physical_and_online	1	other janitor peer_counselor	0	0	0	0	1	0	0	1	0	1	Probahly silence	3	3	3	2	2	3
1	19	1	4	none	0	0	0	0	0	0	0	0	0	1	0				4		individual_therapy_off_campus_services	group_therapy_on_campus_services	group_therapy_off_campus_services	individual_therapy_on_campus_services	blended__individual_and_group_based__ser		in_person_on_campus_services	digital__online__treatment	in_person_off_campus_services	mixed__physical_and_online	1	other psychiatrist	0	1	0	0	0	0	0	0	0	1	Lecturer	2	2	2	2	2	3
1	19	2	12	none	0	0	0	0	0	0	0	0	0	1	0				3		individual_therapy_on_campus_services	group_therapy_on_campus_services	blended__individual_and_group_based__ser	group_therapy_off_campus_services	individual_therapy_off_campus_services		in_person_on_campus_services	digital__online__treatment	mixed__physical_and_online	in_person_off_campus_services	0	psychologist	1	0	0	0	0	0	0	0	0	0		4	2	3	4	4	4
1	18	1	4	online face_to_face campus_psychologist campus_chaplain mhs_provider support_groups workshops peer_educators awareness_campaigns	1	1	1	1	1	1	1	1	1	0	0				4		individual_therapy_on_campus_services	individual_therapy_off_campus_services	group_therapy_on_campus_services	group_therapy_off_campus_services	blended__individual_and_group_based__ser		in_person_on_campus_services	in_person_off_campus_services	digital__online__treatment	mixed__physical_and_online	1	therapist dean_of_students other	0	0	0	0	0	0	1	0	1	1	Teacher	3	2	2	3	2	2
1	20	1	4	face_to_face	0	1	0	0	0	0	0	0	0	0	0				4		individual_therapy_on_campus_services	individual_therapy_off_campus_services	group_therapy_on_campus_services	group_therapy_off_campus_services	blended__individual_and_group_based__ser		in_person_on_campus_services	mixed__physical_and_online	in_person_off_campus_services	digital__online__treatment	2	psychologist	1	0	0	0	0	0	0	0	0	0		3	2	1	1	2	3
1	20	1	4	face_to_face campus_psychologist	0	1	1	0	0	0	0	0	0	0	0				3		individual_therapy_on_campus_services	individual_therapy_off_campus_services	group_therapy_on_campus_services	group_therapy_off_campus_services	blended__individual_and_group_based__ser		in_person_on_campus_services	in_person_off_campus_services	mixed__physical_and_online	digital__online__treatment	2	counselor psychologist therapist	1	0	1	0	0	0	0	0	1	0		3	1	1	1	1	3
1	21	1	6	workshops	0	0	0	0	0	1	0	0	0	0	1	0	2	4	5		individual_therapy_off_campus_services	group_therapy_on_campus_services	blended__individual_and_group_based__ser	group_therapy_off_campus_services	individual_therapy_on_campus_services		in_person_on_campus_services	digital__online__treatment	in_person_off_campus_services	mixed__physical_and_online	2	psychiatrist	0	1	0	0	0	0	0	0	0	0		2	2	2	2	2	3
1	21	1	6	face_to_face support_groups	0	1	0	0	0	0	1	0	0	0	0				1		individual_therapy_on_campus_services	blended__individual_and_group_based__ser	individual_therapy_off_campus_services	group_therapy_on_campus_services	group_therapy_off_campus_services		in_person_on_campus_services	digital__online__treatment	mixed__physical_and_online	in_person_off_campus_services	2	dean_of_students	0	0	0	0	0	0	1	0	0	0		2	3	2	3	3	3
1	18	1	4	face_to_face	0	1	0	0	0	0	0	0	0	0	0				3		individual_therapy_off_campus_services	individual_therapy_on_campus_services	group_therapy_off_campus_services	group_therapy_on_campus_services	blended__individual_and_group_based__ser		in_person_off_campus_services	in_person_on_campus_services	digital__online__treatment	mixed__physical_and_online	1	therapist peer_counselor psychologist	1	0	0	0	1	0	0	0	1	0		2	3	3	3	3	3
1	20	1	4	face_to_face	0	1	0	0	0	0	0	0	0	0	0				2		group_therapy_on_campus_services	individual_therapy_off_campus_services	group_therapy_off_campus_services	individual_therapy_on_campus_services	blended__individual_and_group_based__ser		digital__online__treatment	mixed__physical_and_online	in_person_off_campus_services	in_person_on_campus_services	1	therapist	0	0	0	0	0	0	0	0	1	0		3	1	1	1	1	1
1	24	1	6	face_to_face	0	1	0	0	0	0	0	0	0	0	0				1		individual_therapy_off_campus_services	individual_therapy_on_campus_services	group_therapy_off_campus_services	blended__individual_and_group_based__ser	group_therapy_on_campus_services		in_person_on_campus_services	in_person_off_campus_services	digital__online__treatment	mixed__physical_and_online	2	therapist	0	0	0	0	0	0	0	0	1	0		3	3	3	3	3	3
1	19	1	4	none	0	0	0	0	0	0	0	0	0	1	0				3		individual_therapy_on_campus_services	group_therapy_on_campus_services	group_therapy_off_campus_services	individual_therapy_off_campus_services	blended__individual_and_group_based__ser		in_person_on_campus_services	in_person_off_campus_services	digital__online__treatment	mixed__physical_and_online	1	therapist	0	0	0	0	0	0	0	0	1	0		3	4	4	4	4	3
1	23	1	6	none	0	0	0	0	0	0	0	0	0	1	0				5		individual_therapy_off_campus_services	individual_therapy_on_campus_services	group_therapy_off_campus_services	blended__individual_and_group_based__ser	group_therapy_on_campus_services		in_person_off_campus_services	mixed__physical_and_online	digital__online__treatment	in_person_on_campus_services	1	counselor	0	0	1	0	0	0	0	0	0	0		3	2	3	2	2	3
1	18	1	12	online	1	0	0	0	0	0	0	0	0	0	1	0	3	2	3		individual_therapy_on_campus_services	group_therapy_off_campus_services	group_therapy_on_campus_services	individual_therapy_off_campus_services	blended__individual_and_group_based__ser		in_person_on_campus_services	in_person_off_campus_services	digital__online__treatment	mixed__physical_and_online	0	psychologist	1	0	0	0	0	0	0	0	0	0		3	2	3	2	3	2
1	23	2	4	none	0	0	0	0	0	0	0	0	0	1	0				2		individual_therapy_off_campus_services	blended__individual_and_group_based__ser	group_therapy_on_campus_services	group_therapy_off_campus_services	individual_therapy_on_campus_services		in_person_off_campus_services	digital__online__treatment	mixed__physical_and_online	in_person_on_campus_services	2	psychiatrist	0	1	0	0	0	0	0	0	0	0		3	2	2	2	2	3
1	21	1	6	mhs_provider	0	0	0	0	1	0	0	0	0	0	0				5		group_therapy_on_campus_services	individual_therapy_on_campus_services	individual_therapy_off_campus_services	blended__individual_and_group_based__ser	group_therapy_off_campus_services		in_person_on_campus_services	mixed__physical_and_online	in_person_off_campus_services	digital__online__treatment	1	psychologist	1	0	0	0	0	0	0	0	0	0		3	4	4	2	3	4
1	20	1	6	peer_educators	0	0	0	0	0	0	0	1	0	0	0				4		individual_therapy_off_campus_services	individual_therapy_on_campus_services	group_therapy_on_campus_services	group_therapy_off_campus_services	blended__individual_and_group_based__ser		in_person_on_campus_services	in_person_off_campus_services	digital__online__treatment	mixed__physical_and_online	2	psychologist	1	0	0	0	0	0	0	0	0	0		3	3	3	3	3	3
1	21	1	6	face_to_face	0	1	0	0	0	0	0	0	0	0	1	0	3	5	5		individual_therapy_on_campus_services	individual_therapy_off_campus_services	group_therapy_on_campus_services	group_therapy_off_campus_services	blended__individual_and_group_based__ser		in_person_on_campus_services	in_person_off_campus_services	digital__online__treatment	mixed__physical_and_online	2	psychologist counselor	1	0	1	0	0	0	0	0	0	0		3	1	2	1	1	3
1	22	1	6	face_to_face workshops	0	1	0	0	0	1	0	0	0	0	0				2		group_therapy_on_campus_services	group_therapy_off_campus_services	individual_therapy_on_campus_services	blended__individual_and_group_based__ser	individual_therapy_off_campus_services		mixed__physical_and_online	in_person_off_campus_services	in_person_on_campus_services	digital__online__treatment	1	counselor psychiatrist peer_counselor	0	1	1	0	1	0	0	0	0	0		2	3	3	3	3	3
1	19	1	12	peer_educators campus_psychologist campus_chaplain	0	0	1	1	0	0	0	1	0	0	0				1		blended__individual_and_group_based__ser	individual_therapy_on_campus_services	group_therapy_off_campus_services	individual_therapy_off_campus_services	group_therapy_on_campus_services		digital__online__treatment	in_person_off_campus_services	mixed__physical_and_online	in_person_on_campus_services	1	therapist	0	0	0	0	0	0	0	0	1	0		3	4	4	4	4	2
1	23	2	4	face_to_face	0	1	0	0	0	0	0	0	0	0	0				3		group_therapy_on_campus_services	group_therapy_off_campus_services	individual_therapy_on_campus_services	individual_therapy_off_campus_services	blended__individual_and_group_based__ser		digital__online__treatment	in_person_on_campus_services	in_person_off_campus_services	mixed__physical_and_online	1	psychologist	1	0	0	0	0	0	0	0	0	0		3	2	1	2	3	4
1	20	1	6	peer_educators support_groups awareness_campaigns face_to_face	0	1	0	0	0	0	1	1	1	0	0				1		group_therapy_on_campus_services	blended__individual_and_group_based__ser	individual_therapy_off_campus_services	individual_therapy_on_campus_services	group_therapy_off_campus_services		in_person_on_campus_services	mixed__physical_and_online	digital__online__treatment	in_person_off_campus_services	2	peer_counselor	0	0	0	0	1	0	0	0	0	0		4	1	2	3	3	3
1	36	1	12	peer_educators face_to_face	0	1	0	0	0	0	0	1	0	0	0				5		individual_therapy_on_campus_services	individual_therapy_off_campus_services	group_therapy_off_campus_services	blended__individual_and_group_based__ser	group_therapy_on_campus_services		in_person_on_campus_services	in_person_off_campus_services	mixed__physical_and_online	digital__online__treatment	2	psychologist	1	0	0	0	0	0	0	0	0	0		1	1	1	1	1	4
1	19	1	4	peer_educators	0	0	0	0	0	0	0	1	0	0	0				1		individual_therapy_on_campus_services	individual_therapy_off_campus_services	group_therapy_on_campus_services	group_therapy_off_campus_services	blended__individual_and_group_based__ser		in_person_off_campus_services	digital__online__treatment	mixed__physical_and_online	in_person_on_campus_services	0	other	0	0	0	0	0	0	0	0	0	1	Non	1	1	2	2	2	2
1	25	3	9	campus_chaplain support_groups mhs_provider workshops	0	0	0	1	1	1	1	0	0	0	0				2		blended__individual_and_group_based__ser	group_therapy_on_campus_services	group_therapy_off_campus_services	individual_therapy_off_campus_services	individual_therapy_on_campus_services		in_person_on_campus_services	in_person_off_campus_services	mixed__physical_and_online	digital__online__treatment	1	psychologist social_worker other peer_counselor counselor	1	0	1	1	1	0	0	0	0	1	A friend	1	3	3	3	3	3
1	20	1	9	none	0	0	0	0	0	0	0	0	0	1	0				3		individual_therapy_on_campus_services	individual_therapy_off_campus_services	group_therapy_on_campus_services	group_therapy_off_campus_services	blended__individual_and_group_based__ser		in_person_on_campus_services	digital__online__treatment	in_person_off_campus_services	mixed__physical_and_online	1	counselor social_worker therapist chaplain	0	0	1	1	0	1	0	0	1	0		3	3	2	4	3	2
1	22	1	1	face_to_face	0	1	0	0	0	0	0	0	0	0	0				4		individual_therapy_on_campus_services	individual_therapy_off_campus_services	group_therapy_on_campus_services	group_therapy_off_campus_services	blended__individual_and_group_based__ser		in_person_on_campus_services	in_person_off_campus_services	digital__online__treatment	mixed__physical_and_online	2	psychologist counselor	1	0	1	0	0	0	0	0	0	0		3	2	2	2	2	3
1	20	1	1	online face_to_face campus_chaplain workshops	1	1	0	1	0	1	0	0	0	0	0				3		individual_therapy_on_campus_services	individual_therapy_off_campus_services	group_therapy_on_campus_services	group_therapy_off_campus_services	blended__individual_and_group_based__ser		mixed__physical_and_online	in_person_on_campus_services	digital__online__treatment	in_person_off_campus_services	2	counselor chaplain therapist	0	0	1	0	0	1	0	0	1	0		2	3	4	3	3	4
1	22	3	9	campus_chaplain	0	0	0	1	0	0	0	0	0	0	1	0	3	5	4		individual_therapy_on_campus_services	group_therapy_on_campus_services	blended__individual_and_group_based__ser	group_therapy_off_campus_services	individual_therapy_off_campus_services		digital__online__treatment	mixed__physical_and_online	in_person_off_campus_services	in_person_on_campus_services	2	psychologist social_worker chaplain therapist	1	0	0	1	0	1	0	0	1	0		1	2	2	2	1	2
1	22	1	9	face_to_face	0	1	0	0	0	0	0	0	0	0	1	0	3	2	1		individual_therapy_on_campus_services	group_therapy_off_campus_services	individual_therapy_off_campus_services	blended__individual_and_group_based__ser	group_therapy_on_campus_services		in_person_off_campus_services	in_person_on_campus_services	mixed__physical_and_online	digital__online__treatment	0	social_worker	0	0	0	1	0	0	0	0	0	0		3	3	1	3	1	2
1	25	5	2	none	0	0	0	0	0	0	0	0	0	1	0				1		individual_therapy_off_campus_services	individual_therapy_on_campus_services	group_therapy_off_campus_services	group_therapy_on_campus_services	blended__individual_and_group_based__ser		in_person_off_campus_services	in_person_on_campus_services	digital__online__treatment	mixed__physical_and_online	2	other	0	0	0	0	0	0	0	0	0	1	Friends	2	3	2	2	2	3
1	26	5	2	campus_psychologist	0	0	1	0	0	0	0	0	0	0	0				3		group_therapy_on_campus_services	group_therapy_off_campus_services	individual_therapy_off_campus_services	individual_therapy_on_campus_services	blended__individual_and_group_based__ser		digital__online__treatment	in_person_off_campus_services	in_person_on_campus_services	mixed__physical_and_online	2	psychologist peer_counselor other	1	0	0	0	1	0	0	0	0	1	Parents	3	2	4	3	3	4
1	24	4	2	none	0	0	0	0	0	0	0	0	0	1	0				2		blended__individual_and_group_based__ser	individual_therapy_on_campus_services	group_therapy_on_campus_services	individual_therapy_off_campus_services	group_therapy_off_campus_services		mixed__physical_and_online	in_person_on_campus_services	in_person_off_campus_services	digital__online__treatment	0	psychiatrist	0	1	0	0	0	0	0	0	0	0		3	3	3	3	3	2
1	28	5	2	campus_psychologist	0	0	1	0	0	0	0	0	0	0	1	1	4	5	4		individual_therapy_on_campus_services	blended__individual_and_group_based__ser	individual_therapy_off_campus_services	group_therapy_off_campus_services	group_therapy_on_campus_services		in_person_on_campus_services	mixed__physical_and_online	in_person_off_campus_services	digital__online__treatment	0	psychologist	1	0	0	0	0	0	0	0	0	0		3	3	3	3	3	3
1	22	4	2	face_to_face	0	1	0	0	0	0	0	0	0	0	0				1		individual_therapy_off_campus_services	individual_therapy_on_campus_services	blended__individual_and_group_based__ser	group_therapy_off_campus_services	group_therapy_on_campus_services		in_person_off_campus_services	mixed__physical_and_online	in_person_on_campus_services	digital__online__treatment	1	counselor	0	0	1	0	0	0	0	0	0	0		4	4	4	4	4	4
1	22	4	2	none	0	0	0	0	0	0	0	0	0	1	0				2		group_therapy_on_campus_services	blended__individual_and_group_based__ser	individual_therapy_on_campus_services	group_therapy_off_campus_services	individual_therapy_off_campus_services		mixed__physical_and_online	in_person_off_campus_services	in_person_on_campus_services	digital__online__treatment	1	social_worker counselor peer_counselor therapist	0	0	1	1	1	0	0	0	1	0		3	3	3	3	3	3
1	23	4	2	face_to_face	0	1	0	0	0	0	0	0	0	0	0				1		individual_therapy_off_campus_services	individual_therapy_on_campus_services	group_therapy_off_campus_services	blended__individual_and_group_based__ser	group_therapy_on_campus_services		in_person_off_campus_services	digital__online__treatment	in_person_on_campus_services	mixed__physical_and_online	2	therapist counselor	0	0	1	0	0	0	0	0	1	0		3	3	4	3	4	4
1	20	1	9	face_to_face campus_psychologist campus_chaplain support_groups peer_educators awareness_campaigns	0	1	1	1	0	0	1	1	1	0	0				4		individual_therapy_on_campus_services	individual_therapy_off_campus_services	group_therapy_on_campus_services	group_therapy_off_campus_services	blended__individual_and_group_based__ser		in_person_on_campus_services	in_person_off_campus_services	mixed__physical_and_online	digital__online__treatment	2	psychologist social_worker	1	0	0	1	0	0	0	0	0	0		3	2	2	3	3	3
1	24	2	3	awareness_campaigns	0	0	0	0	0	0	0	0	1	0	0				1		group_therapy_on_campus_services	individual_therapy_on_campus_services	group_therapy_off_campus_services	blended__individual_and_group_based__ser	individual_therapy_off_campus_services		in_person_off_campus_services	mixed__physical_and_online	in_person_on_campus_services	digital__online__treatment	2	peer_counselor	0	0	0	0	1	0	0	0	0	0		2	2	2	2	2	4
1	20	1	2	awareness_campaigns	0	0	0	0	0	0	0	0	1	0	0				2		individual_therapy_on_campus_services	individual_therapy_off_campus_services	group_therapy_off_campus_services	blended__individual_and_group_based__ser	group_therapy_on_campus_services		in_person_on_campus_services	in_person_off_campus_services	digital__online__treatment	mixed__physical_and_online	2	psychologist therapist	1	0	0	0	0	0	0	0	1	0		1	1	3	1	3	1
1	20	1	2	face_to_face	0	1	0	0	0	0	0	0	0	0	0				2		individual_therapy_on_campus_services	group_therapy_on_campus_services	blended__individual_and_group_based__ser	group_therapy_off_campus_services	individual_therapy_off_campus_services		in_person_on_campus_services	digital__online__treatment	mixed__physical_and_online	in_person_off_campus_services	2	counselor psychologist social_worker peer_counselor	1	0	1	1	1	0	0	0	0	0		3	2	2	2	1	2
1	20	1	9	face_to_face campus_psychologist	0	1	1	0	0	0	0	0	0	0	1	1	4	5	5		individual_therapy_on_campus_services	individual_therapy_off_campus_services	group_therapy_off_campus_services	group_therapy_on_campus_services	blended__individual_and_group_based__ser		in_person_on_campus_services	digital__online__treatment	in_person_off_campus_services	mixed__physical_and_online	0	psychologist	1	0	0	0	0	0	0	0	0	0		4	4	4	4	4	4
1	20	1	1	face_to_face campus_chaplain support_groups peer_educators	0	1	0	1	0	0	1	1	0	0	0				1		individual_therapy_off_campus_services	individual_therapy_on_campus_services	group_therapy_off_campus_services	group_therapy_on_campus_services	blended__individual_and_group_based__ser		in_person_on_campus_services	in_person_off_campus_services	mixed__physical_and_online	digital__online__treatment	0	therapist peer_counselor psychologist	1	0	0	0	1	0	0	0	1	0		3	4	3	3	3	4
1	24	2	3	face_to_face	0	1	0	0	0	0	0	0	0	0	0				3		individual_therapy_on_campus_services	blended__individual_and_group_based__ser	group_therapy_on_campus_services	individual_therapy_off_campus_services	group_therapy_off_campus_services		mixed__physical_and_online	in_person_on_campus_services	digital__online__treatment	in_person_off_campus_services	1	therapist other peer_counselor social_worker psychologist	1	0	0	1	1	0	0	0	1	1	Church pastor	3	2	2	2	3	3
1	24	3	10	peer_educators	0	0	0	0	0	0	0	1	0	0	0				1		individual_therapy_on_campus_services	individual_therapy_off_campus_services	group_therapy_off_campus_services	group_therapy_on_campus_services	blended__individual_and_group_based__ser		digital__online__treatment	mixed__physical_and_online	in_person_off_campus_services	in_person_on_campus_services	1	therapist	0	0	0	0	0	0	0	0	1	0		1	3	3	3	3	4
1	22	4	2	face_to_face	0	1	0	0	0	0	0	0	0	0	0				3		individual_therapy_off_campus_services	individual_therapy_on_campus_services	blended__individual_and_group_based__ser	group_therapy_off_campus_services	group_therapy_on_campus_services		in_person_off_campus_services	in_person_on_campus_services	mixed__physical_and_online	digital__online__treatment	2	counselor	0	0	1	0	0	0	0	0	0	0		3	3	3	3	3	4
1	25	4	2	workshops	0	0	0	0	0	1	0	0	0	0	0				1		group_therapy_on_campus_services	individual_therapy_on_campus_services	blended__individual_and_group_based__ser	group_therapy_off_campus_services	individual_therapy_off_campus_services		in_person_on_campus_services	in_person_off_campus_services	digital__online__treatment	mixed__physical_and_online	0	psychologist	1	0	0	0	0	0	0	0	0	0		4	4	3	3	4	3
1	24	4	2	campus_psychologist awareness_campaigns	0	0	1	0	0	0	0	0	1	0	0				3		group_therapy_on_campus_services	blended__individual_and_group_based__ser	group_therapy_off_campus_services	individual_therapy_off_campus_services	individual_therapy_on_campus_services		mixed__physical_and_online	in_person_on_campus_services	in_person_off_campus_services	digital__online__treatment	2	psychologist counselor social_worker peer_counselor therapist	1	0	1	1	1	0	0	0	1	0		3	3	3	3	3	4
1	25	4	2	face_to_face	0	1	0	0	0	0	0	0	0	0	0				1		individual_therapy_on_campus_services	individual_therapy_off_campus_services	group_therapy_on_campus_services	group_therapy_off_campus_services	blended__individual_and_group_based__ser		in_person_on_campus_services	in_person_off_campus_services	digital__online__treatment	mixed__physical_and_online	1	psychiatrist psychologist peer_counselor	1	1	0	0	1	0	0	0	0	0		4	4	4	4	4	4
1	24	4	7	campus_psychologist	0	0	1	0	0	0	0	0	0	0	0				2		group_therapy_off_campus_services	individual_therapy_off_campus_services	individual_therapy_on_campus_services	group_therapy_on_campus_services	blended__individual_and_group_based__ser		digital__online__treatment	in_person_off_campus_services	in_person_on_campus_services	mixed__physical_and_online	2	psychiatrist social_worker psychologist peer_counselor therapist	1	1	0	1	1	0	0	0	1	0		3	2	3	3	3	4
1	25	4	9	none	0	0	0	0	0	0	0	0	0	1	0				3		individual_therapy_on_campus_services	group_therapy_off_campus_services	group_therapy_on_campus_services	individual_therapy_off_campus_services	blended__individual_and_group_based__ser		digital__online__treatment	in_person_off_campus_services	in_person_on_campus_services	mixed__physical_and_online	1	psychologist social_worker peer_counselor	1	0	0	1	1	0	0	0	0	0		3	3	4	2	2	3
1	24	4	1	awareness_campaigns	0	0	0	0	0	0	0	0	1	0	0				2		group_therapy_on_campus_services	individual_therapy_on_campus_services	group_therapy_off_campus_services	individual_therapy_off_campus_services	blended__individual_and_group_based__ser		in_person_on_campus_services	in_person_off_campus_services	digital__online__treatment	mixed__physical_and_online	2	therapist	0	0	0	0	0	0	0	0	1	0		2	2	2	2	2	2
1	24	4	2	face_to_face campus_psychologist peer_educators awareness_campaigns	0	1	1	0	0	0	0	1	1	0	0				4		individual_therapy_on_campus_services	blended__individual_and_group_based__ser	group_therapy_off_campus_services	individual_therapy_off_campus_services	group_therapy_on_campus_services		in_person_off_campus_services	in_person_on_campus_services	mixed__physical_and_online	digital__online__treatment	0	psychologist peer_counselor therapist	1	0	0	0	1	0	0	0	1	0		2	3	3	2	3	4
1	21	3	6	workshops support_groups face_to_face	0	1	0	0	0	1	1	0	0	0	0				2		individual_therapy_off_campus_services	group_therapy_on_campus_services	individual_therapy_on_campus_services	group_therapy_off_campus_services	blended__individual_and_group_based__ser		in_person_on_campus_services	in_person_off_campus_services	mixed__physical_and_online	digital__online__treatment	2	psychologist therapist peer_counselor social_worker	1	0	0	1	1	0	0	0	1	0		1	2	2	2	2	4
1	21	3	6	none	0	0	0	0	0	0	0	0	0	1	0				2		individual_therapy_on_campus_services	individual_therapy_off_campus_services	blended__individual_and_group_based__ser	group_therapy_on_campus_services	group_therapy_off_campus_services		in_person_on_campus_services	digital__online__treatment	mixed__physical_and_online	in_person_off_campus_services	1	social_worker peer_counselor therapist	0	0	0	1	1	0	0	0	1	0		3	4	4	4	3	3
1	22	3	9	awareness_campaigns online campus_psychologist	1	0	1	0	0	0	0	0	1	0	1	0	2	4	4		individual_therapy_on_campus_services	individual_therapy_off_campus_services	group_therapy_off_campus_services	blended__individual_and_group_based__ser	group_therapy_on_campus_services		digital__online__treatment	mixed__physical_and_online	in_person_off_campus_services	in_person_on_campus_services	1	therapist	0	0	0	0	0	0	0	0	1	0		3	2	3	3	1	2
1	25	4	10	awareness_campaigns support_groups peer_educators workshops mhs_provider campus_chaplain campus_psychologist face_to_face online	1	1	1	1	1	1	1	1	1	0	1	1	2	4	4		individual_therapy_on_campus_services	blended__individual_and_group_based__ser	individual_therapy_off_campus_services	group_therapy_off_campus_services	group_therapy_on_campus_services		in_person_on_campus_services	in_person_off_campus_services	digital__online__treatment	mixed__physical_and_online	2	psychologist psychiatrist counselor social_worker peer_counselor chaplain dean_of_students janitor therapist	1	1	1	1	1	1	1	1	1	0		2	4	4	4	3	4
1	26	4	2	campus_psychologist	0	0	1	0	0	0	0	0	0	0	0				1		individual_therapy_on_campus_services	individual_therapy_off_campus_services	blended__individual_and_group_based__ser	group_therapy_off_campus_services	group_therapy_on_campus_services		digital__online__treatment	in_person_off_campus_services	in_person_on_campus_services	mixed__physical_and_online	1	therapist peer_counselor	0	0	0	0	1	0	0	0	1	0		3	3	3	3	4	4
1	23	3	9	campus_psychologist	0	0	1	0	0	0	0	0	0	0	0				3		individual_therapy_on_campus_services	individual_therapy_off_campus_services	group_therapy_on_campus_services	group_therapy_off_campus_services	blended__individual_and_group_based__ser		in_person_on_campus_services	in_person_off_campus_services	digital__online__treatment	mixed__physical_and_online	1	psychiatrist	0	1	0	0	0	0	0	0	0	0		2	2	1	2	2	3
1	24	4	0	none	0	0	0	0	0	0	0	0	0	1	0				1		individual_therapy_off_campus_services	individual_therapy_on_campus_services	group_therapy_off_campus_services	group_therapy_on_campus_services	blended__individual_and_group_based__ser		digital__online__treatment	mixed__physical_and_online	in_person_off_campus_services	in_person_on_campus_services	2	therapist	0	0	0	0	0	0	0	0	1	0		3	3	3	3	3	2
1	23	2	2	face_to_face mhs_provider support_groups	0	1	0	0	1	0	1	0	0	0	1	1	3	3	3		group_therapy_on_campus_services	individual_therapy_off_campus_services	group_therapy_off_campus_services	individual_therapy_on_campus_services	blended__individual_and_group_based__ser		mixed__physical_and_online	in_person_on_campus_services	in_person_off_campus_services	digital__online__treatment	0	psychiatrist counselor chaplain therapist	0	1	1	0	0	1	0	0	1	0		3	2	2	3	3	2
1	21	1	4	workshops support_groups awareness_campaigns	0	0	0	0	0	1	1	0	1	0	0				3		individual_therapy_on_campus_services	individual_therapy_off_campus_services	group_therapy_on_campus_services	group_therapy_off_campus_services	blended__individual_and_group_based__ser		digital__online__treatment	in_person_off_campus_services	in_person_on_campus_services	mixed__physical_and_online	2	psychologist counselor social_worker	1	0	1	1	0	0	0	0	0	0		3	3	3	4	3	2
1	24	4	3	workshops support_groups awareness_campaigns face_to_face	0	1	0	0	0	1	1	0	1	0	0				1		blended__individual_and_group_based__ser	group_therapy_on_campus_services	individual_therapy_on_campus_services	group_therapy_off_campus_services	individual_therapy_off_campus_services		mixed__physical_and_online	digital__online__treatment	in_person_off_campus_services	in_person_on_campus_services	1	psychologist counselor peer_counselor chaplain dean_of_students janitor therapist	1	0	1	0	1	1	1	1	1	0		1	3	3	4	4	4
1	23	2	4	none	0	0	0	0	0	0	0	0	0	1	0				3		group_therapy_off_campus_services	individual_therapy_off_campus_services	individual_therapy_on_campus_services	group_therapy_on_campus_services	blended__individual_and_group_based__ser		digital__online__treatment	in_person_off_campus_services	in_person_on_campus_services	mixed__physical_and_online	0	psychologist peer_counselor social_worker counselor	1	0	1	1	1	0	0	0	0	0		3	3	3	3	4	4
1	22	4	12	face_to_face online support_groups awareness_campaigns	1	1	0	0	0	0	1	0	1	0	0				3		blended__individual_and_group_based__ser	group_therapy_off_campus_services	individual_therapy_off_campus_services	individual_therapy_on_campus_services	group_therapy_on_campus_services		mixed__physical_and_online	digital__online__treatment	in_person_off_campus_services	in_person_on_campus_services	2	psychologist psychiatrist counselor social_worker peer_counselor therapist	1	1	1	1	1	0	0	0	1	0		2	2	2	2	3	4
1	26	4	6	face_to_face campus_chaplain workshops peer_educators awareness_campaigns	0	1	0	1	0	1	0	1	1	0	0				4		group_therapy_on_campus_services	group_therapy_off_campus_services	blended__individual_and_group_based__ser	individual_therapy_on_campus_services	individual_therapy_off_campus_services		mixed__physical_and_online	in_person_on_campus_services	digital__online__treatment	in_person_off_campus_services	1	counselor social_worker peer_counselor dean_of_students therapist psychologist	1	0	1	1	1	0	1	0	1	0		4	4	4	3	4	3
1	24	4	4	face_to_face support_groups peer_educators	0	1	0	0	0	0	1	1	0	0	0				2		individual_therapy_on_campus_services	group_therapy_off_campus_services	individual_therapy_off_campus_services	blended__individual_and_group_based__ser	group_therapy_on_campus_services		in_person_on_campus_services	in_person_off_campus_services	digital__online__treatment	mixed__physical_and_online	2	psychiatrist counselor therapist	0	1	1	0	0	0	0	0	1	0		3	3	1	1	1	1
1	25	4	4	none	0	0	0	0	0	0	0	0	0	1	0				2		individual_therapy_on_campus_services	individual_therapy_off_campus_services	group_therapy_off_campus_services	blended__individual_and_group_based__ser	group_therapy_on_campus_services		in_person_on_campus_services	in_person_off_campus_services	digital__online__treatment	mixed__physical_and_online	1	counselor	0	0	1	0	0	0	0	0	0	0		4	1	2	3	4	3
1	23	4	6	none	0	0	0	0	0	0	0	0	0	1	0				1		individual_therapy_on_campus_services	individual_therapy_off_campus_services	group_therapy_on_campus_services	group_therapy_off_campus_services	blended__individual_and_group_based__ser		in_person_on_campus_services	in_person_off_campus_services	digital__online__treatment	mixed__physical_and_online	0	counselor social_worker therapist	0	0	1	1	0	0	0	0	1	0		4	4	3	3	3	4
1	21	2	2	face_to_face	0	1	0	0	0	0	0	0	0	0	0				2		individual_therapy_on_campus_services	individual_therapy_off_campus_services	group_therapy_off_campus_services	group_therapy_on_campus_services	blended__individual_and_group_based__ser		digital__online__treatment	mixed__physical_and_online	in_person_off_campus_services	in_person_on_campus_services	1	psychologist	1	0	0	0	0	0	0	0	0	0		2	4	4	2	3	4
1	23	4	3	face_to_face workshops support_groups awareness_campaigns	0	1	0	0	0	1	1	0	1	0	0				1		individual_therapy_off_campus_services	group_therapy_on_campus_services	individual_therapy_on_campus_services	blended__individual_and_group_based__ser	group_therapy_off_campus_services		digital__online__treatment	mixed__physical_and_online	in_person_on_campus_services	in_person_off_campus_services	2	counselor peer_counselor therapist	0	0	1	0	1	0	0	0	1	0		4	4	1	2	1	4
1	21	2	3	face_to_face online campus_chaplain workshops peer_educators awareness_campaigns	1	1	0	1	0	1	0	1	1	0	0				3		blended__individual_and_group_based__ser	group_therapy_off_campus_services	group_therapy_on_campus_services	individual_therapy_off_campus_services	individual_therapy_on_campus_services		in_person_off_campus_services	digital__online__treatment	mixed__physical_and_online	in_person_on_campus_services	1	counselor social_worker other	0	0	1	1	0	0	0	0	0	1	Relative	3	4	2	1	3	4
1	21	2	3	online	1	0	0	0	0	0	0	0	0	0	0				1		individual_therapy_on_campus_services	group_therapy_off_campus_services	individual_therapy_off_campus_services	blended__individual_and_group_based__ser	group_therapy_on_campus_services		digital__online__treatment	in_person_off_campus_services	in_person_on_campus_services	mixed__physical_and_online	1	counselor	0	0	1	0	0	0	0	0	0	0		1	1	1	2	2	2
1	20	1	4	face_to_face	0	1	0	0	0	0	0	0	0	0	0				3		individual_therapy_on_campus_services	blended__individual_and_group_based__ser	group_therapy_on_campus_services	group_therapy_off_campus_services	individual_therapy_off_campus_services		in_person_on_campus_services	in_person_off_campus_services	digital__online__treatment	mixed__physical_and_online	2	counselor peer_counselor therapist	0	0	1	0	1	0	0	0	1	0		3	4	3	4	1	4
1	33	1	4	face_to_face	0	1	0	0	0	0	0	0	0	0	0				2		individual_therapy_off_campus_services	individual_therapy_on_campus_services	group_therapy_off_campus_services	blended__individual_and_group_based__ser	group_therapy_on_campus_services		in_person_off_campus_services	in_person_on_campus_services	mixed__physical_and_online	digital__online__treatment	1	psychologist social_worker chaplain therapist	1	0	0	1	0	1	0	0	1	0		2	2	2	2	2	3
1	20	1	4	face_to_face	0	1	0	0	0	0	0	0	0	0	0				3		individual_therapy_on_campus_services	individual_therapy_off_campus_services	blended__individual_and_group_based__ser	group_therapy_off_campus_services	group_therapy_on_campus_services		in_person_on_campus_services	digital__online__treatment	in_person_off_campus_services	mixed__physical_and_online	2	psychologist counselor peer_counselor	1	0	1	0	1	0	0	0	0	0		3	3	3	3	3	3
1	24	3	6	online	1	0	0	0	0	0	0	0	0	0	0				4		individual_therapy_on_campus_services	individual_therapy_off_campus_services	group_therapy_on_campus_services	group_therapy_off_campus_services	blended__individual_and_group_based__ser		in_person_on_campus_services	in_person_off_campus_services	digital__online__treatment	mixed__physical_and_online	2	psychologist counselor social_worker therapist	1	0	1	1	0	0	0	0	1	0		3	4	4	3	3	4
1	24	4	6	face_to_face	0	1	0	0	0	0	0	0	0	0	1	0	1	5	5		individual_therapy_on_campus_services	individual_therapy_off_campus_services	group_therapy_on_campus_services	group_therapy_off_campus_services	blended__individual_and_group_based__ser		in_person_off_campus_services	digital__online__treatment	mixed__physical_and_online	in_person_on_campus_services	2	other	0	0	0	0	0	0	0	0	0	1	Girlfriend	4	4	1	1	1	1
[truncated: 150 more rows]
[truncated: 38 more columns]

## Sheet: Code_book
Variable	Attribute	Code
Gender	Female	0
	Male	1
	Other	2
*Age	Mean (SD)	*numeric variable
Institution	Institution A	0
	Institution B	1
	Institution C	2
	Institution D	3
	Institution E	4
Academic year	First	0
	Second	1
	Third	2
	Fourth	3
Faculty or course	Technical programs	0
	Arts And Humanities	1
	Health And Sciences.	2
	Commercials	3
	Engineering	4
[truncated: 36 more rows]
